# Supplementary material for: Thermal Runaway Temperature Prediction of Lithium‐Ion Battery Under Extreme High‐Temperature Shock Using Experimental and Virtual Data
Source: Adv Sci (Weinh). 2025 Sep 24;12(46):e11359. doi: 10.1002/advs.202511359 (PMC12697903; doi:10.1002/advs.202511359)
Supplement: Supplementary file 1 — Supplemental Data File 1 [file ADVS-12-e11359-s001.xlsx]

## Sheet: Data-Driven Prediction_90SOC%
Time (s)	Experimental/simulation temperature (℃)		Data-Driven Model Prediction Results (℃)
			LSTM	BiLSTM	GRU
0	22.8		22.8	22.8	22.8
0.1	22.976		22.976	22.976	22.976
0.2	24.129		24.129	24.129	24.129
0.3	25.822		25.822	25.822	25.822
0.4	28.216		28.216	28.216	28.216
0.5	30.613		30.613	30.613	30.613
0.6	33.388		33.388	33.388	33.388
0.7	37.85		37.85	37.85	37.85
0.8	42.312		42.312	42.312	42.312
0.9	46.774		46.774	46.774	46.774
1	53.845		53.845	53.845	53.845
1.1	61.548		61.548	61.548	61.548
1.2	69.251		69.251	69.251	69.251
1.3	74.289		75.8752	74.1445	72.8013
1.4	75.752		78.4035	75.183	73.6049
1.5	77.215		79.8105	77.9326	76.34
1.6	78.875		81.9334	78.8914	75.6368
1.7	84.268		86.2513	84.0933	84.3994
1.8	89.662		91.4583	89.6582	87.7292
1.9	95.056		95.7902	94.1616	93.587
2	102.03		102.367	101.146	102.369
2.1	109.79		110.207	109.446	107.74
2.2	117.55		119.605	116.723	118.093
2.3	125.44		126.028	124.314	119.234
2.4	133.83		134.352	132.758	133.011
2.5	142.48		143.015	142.349	145.595
2.6	151.4		154.478	151.465	152.424
2.7	160.58		163.044	160.404	162.041
2.8	170.02		172.285	169.79	171.544
2.9	179.72		179.652	178.578	179.973
3	189.34		189.155	187.105	189.016
3.1	198.8		199.607	196.642	201.127
3.2	208.35		211.336	207.063	209.236
3.3	217.99		222.535	217.686	218.563
3.4	227.71		232.075	227.134	227.929
3.5	237.52		240.525	235.517	237.531
3.6	247.42		248.814	244.388	245.92
3.7	255.59		257.68	252.892	254.77
3.8	263.28		267.884	260.519	263.245
3.9	271.01		276.755	268.384	270.846
4	278.74		284.708	276.195	278.785
4.1	286.47		289.032	285.206	285.161
4.2	294.2		293.407	292.671	293.384
4.3	301.86		299.317	297.667	301.572
4.4	306.81		305.898	302.817	307.115
4.5	311.77		312.553	309.045	312.744
4.6	316.72		319.178	315.882	318.163
4.7	321.68		325.635	323.449	322.038
4.8	326.63		325.636	328.801	326.619
4.9	331.59		329.202	330.357	330.333
5	335.97		333.821	333.589	333.928
5.1	338.79		338.467	337.311	336.61
5.2	341.6		342.772	341.165	340.211
5.3	344.42		346.981	345.789	343.981
5.4	347.24		349.896	350.192	347.939
5.5	350.11		349.377	351.695	351.994
5.6	353.01		350.172	352.301	353.874
5.7	355.41		353.077	353.673	355.141
5.8	357.34		355.962	355.631	357.937
5.9	359.3		358.86	358.226	360.33
6	361.25		361.769	361.13	362.414
6.1	363.21		362.97	363.094	364.063
6.2	365.17		363.422	363.919	365.069
6.3	367.13		364.975	364.938	365.831
6.4	368.38		366.937	366.5	366.984
6.5	369.4		369.022	368.335	368.531
6.6	370.42		370.877	370.233	370.131
6.7	371.45		372.824	372.094	371.748
6.8	372.47		372.668	372.736	373.012
6.9	373.49		372.631	372.685	373.724
7	374.52		373.466	373.066	373.864
7.1	375.54		374.701	373.872	374.421
7.2	376.57		375.735	374.81	375.396
7.3	377.59		376.809	375.789	376.37
7.4	378.61		377.69	376.76	377.296
7.5	379.64		378.829	377.748	378.246
7.6	380.66		379.809	378.735	379.265
7.7	381.53		380.867	379.701	380.294
7.8	381.92		381.792	380.697	381.31
7.9	382.32		382.782	381.682	382.326
8	382.71		383.867	382.651	383.348
8.1	383.1		384.382	383.391	384.203
8.2	383.5		383.687	383.272	384.379
8.3	383.89		383.798	383.092	384.061
8.4	384.28		384.23	383.248	383.987
8.5	384.68		384.669	383.514	384.367
8.6	385.07		385.017	383.875	384.793
8.7	385.46		385.364	384.225	385.165
8.8	385.86		385.754	384.571	385.523
8.9	386.25		386.258	384.945	385.91
9	386.64		386.568	385.317	386.323
9.1	387.04		386.972	385.688	386.712
9.2	387.43		387.36	386.087	387.127
9.3	387.82		387.666	386.469	387.537
9.4	388.22		388.107	386.81	387.929
9.5	388.61		388.509	387.232	388.343
9.6	389		388.922	387.604	388.744
9.7	389.4		389.268	387.982	389.141
9.8	389.79		389.685	388.371	389.541
9.9	390.18		390.009	388.761	389.943
10	390.58		390.364	389.134	390.338
10.1	390.97		390.82	389.528	390.734
10.2	391.37		391.208	389.928	391.128
10.3	391.76		391.529	390.273	391.526
10.4	392.14		391.982	390.665	391.901
10.5	392.51		392.385	391.05	392.276
10.6	392.87		392.805	391.462	392.668
10.7	393.23		393.185	391.847	393.029
10.8	393.59		393.546	392.202	393.358
10.9	393.95		393.725	392.545	393.68
11	394.31		394.072	392.897	394.005
11.1	394.67		394.408	393.232	394.326
11.2	395.03		394.759	393.579	394.657
11.3	395.39		395.144	393.95	394.977
11.4	395.76		395.519	394.296	395.312
11.5	396.12		395.861	394.653	395.64
11.6	396.48		396.217	395.012	395.971
11.7	396.84		396.605	395.364	396.314
11.8	397.2		396.988	395.759	396.657
11.9	397.56		397.305	396.119	396.989
12	397.92		397.657	396.482	397.326
12.1	398.28		397.961	396.828	397.656
12.2	398.64		398.349	397.206	397.996
12.3	399.01		398.653	397.561	398.335
12.4	399.37		399.08	397.922	398.682
12.5	399.73		399.386	398.286	399.01
12.6	400.09		399.779	398.657	399.353
12.7	400.45		400.168	399.035	399.721
12.8	400.81		400.513	399.416	400.054
12.9	401.17		400.85	399.776	400.405
13	401.53		401.197	400.136	400.755
13.1	401.88		401.58	400.52	401.087
13.2	402.19		401.937	400.872	401.423
13.3	402.49		402.323	401.244	401.789
13.4	402.8		402.551	401.587	402.124
13.5	403.1		402.948	401.952	402.48
13.6	403.41		403.175	402.222	402.752
13.7	403.71		403.484	402.479	403.021
13.8	404.02		403.791	402.771	403.296
13.9	404.32		404.052	403.044	403.588
14	404.63		404.323	403.375	403.912
14.1	404.93		404.636	403.689	404.24
14.2	405.24		404.924	403.986	404.547
14.3	405.54		405.194	404.324	404.868
14.4	405.85		405.48	404.612	405.172
14.5	406.15		405.766	404.931	405.48
14.6	406.46		406.168	405.252	405.8
14.7	406.76		406.404	405.534	406.135
14.8	407.07		406.704	405.876	406.451
14.9	407.37		406.947	406.16	406.795
15	407.68		407.292	406.479	407.104
15.1	407.98		407.619	406.781	407.446
15.2	408.28		407.923	407.093	407.763
15.3	408.59		408.313	407.39	408.091
15.4	408.89		408.691	407.714	408.408
15.5	409.2		408.896	408.02	408.747
15.6	409.5		409.207	408.299	409.07
15.7	409.81		409.475	408.62	409.401
15.8	410.11		409.778	408.937	409.738
15.9	410.42		410.092	409.251	410.052
16	410.72		410.372	409.55	410.396
16.1	411.03		410.709	409.865	410.696
16.2	411.33		410.977	410.153	411.036
16.3	411.64		411.242	410.487	411.345
16.4	411.94		411.501	410.784	411.676
16.5	412.25		411.837	411.084	411.976
16.6	412.51		412.164	411.375	412.285
16.7	412.78		412.483	411.704	412.608
16.8	413.04		412.751	411.996	412.915
16.9	413.31		413.093	412.312	413.218
17	413.58		413.24	412.536	413.471
17.1	413.84		413.48	412.753	413.694
17.2	414.11		413.729	413.011	413.927
17.3	414.37		414.113	413.281	414.2
17.4	414.64		414.359	413.569	414.47
17.5	414.9		414.565	413.81	414.722
17.6	415.17		414.813	414.087	414.976
17.7	415.44		415.079	414.341	415.232
17.8	415.7		415.381	414.628	415.493
17.9	415.97		415.609	414.879	415.749
18	416.23		415.914	415.164	416.007
18.1	416.5		416.144	415.43	416.292
18.2	416.76		416.426	415.698	416.514
18.3	417.03		416.689	415.952	416.786
18.4	417.3		416.921	416.214	417.041
18.5	417.56		417.195	416.488	417.297
18.6	417.83		417.452	416.744	417.553
18.7	418.09		417.771	417.03	417.812
18.8	418.36		417.987	417.309	418.083
18.9	418.62		418.226	417.565	418.35
19	418.89		418.508	417.818	418.599
19.1	419.16		418.768	418.094	418.866
19.2	419.42		419.031	418.368	419.112
19.3	419.69		419.248	418.625	419.393
19.4	419.95		419.591	418.893	419.648
19.5	420.22		419.86	419.173	419.932
19.6	420.48		420.014	419.434	420.186
19.7	420.75		420.313	419.705	420.442
19.8	421.02		420.553	419.97	420.722
19.9	421.28		420.915	420.241	420.983
20	421.54		421.207	420.503	421.263
20.1	421.79		421.441	420.782	421.52
20.2	422.04		421.704	421.048	421.821
20.3	422.3		421.953	421.293	422.064
20.4	422.55		422.186	421.551	422.318
20.5	422.8		422.392	421.798	422.562
20.6	423.06		422.628	422.023	422.802
20.7	423.31		422.99	422.293	423.08
20.8	423.56		423.197	422.54	423.348
20.9	423.82		423.445	422.788	423.581
21	424.07		423.75	423.062	423.864
21.1	424.33		423.956	423.306	424.126
21.2	424.58		424.217	423.557	424.371
21.3	424.83		424.507	423.821	424.651
21.4	425.09		424.73	424.069	424.912
21.5	425.33		425	424.327	425.171
21.6	425.58		425.171	424.592	425.441
21.7	425.82		425.424	424.842	425.673
21.8	426.07		425.707	425.1	425.952
21.9	426.31		425.903	425.335	426.196
22	426.55		426.157	425.576	426.432
22.1	426.8		426.362	425.807	426.678
22.2	427.04		426.599	426.06	426.931
22.3	427.29		426.837	426.287	427.18
22.4	427.53		427.081	426.54	427.407
22.5	427.77		427.333	426.787	427.677
22.6	428.02		427.523	427.03	427.929
22.7	428.26		427.79	427.272	428.167
22.8	428.51		428.01	427.519	428.431
22.9	428.75		428.257	427.739	428.651
23	428.99		428.497	428.003	428.906
23.1	429.23		428.712	428.244	429.158
23.2	429.47		429.042	428.494	429.407
23.3	429.71		429.201	428.737	429.648
23.4	429.95		429.405	428.956	429.882
23.5	430.19		429.739	429.213	430.114
23.6	430.43		429.961	429.444	430.347
23.7	430.67		430.171	429.678	430.592
23.8	430.91		430.485	429.931	430.828
23.9	431.15		430.717	430.157	431.074
24	431.39		430.851	430.411	431.31
24.1	431.62		431.15	430.641	431.552
24.2	431.86		431.327	430.872	431.79
24.3	432.1		431.572	431.114	432.021
24.4	432.34		431.827	431.354	432.267
24.5	432.58		432.065	431.565	432.488
24.6	432.82		432.26	431.807	432.714
24.7	433.06		432.507	432.062	432.977
24.8	433.3		432.639	432.3	433.214
24.9	433.54		432.895	432.532	433.452
25	433.78		433.115	432.786	433.694
25.1	434.02		433.392	433.029	433.93
25.2	434.26		433.646	433.261	434.168
25.3	434.5		433.814	433.491	434.404
25.4	434.74		434.074	433.744	434.641
25.5	434.98		434.316	433.957	434.879
25.6	435.22		434.6	434.209	435.125
25.7	435.47		434.858	434.446	435.362
25.8	435.71		435.07	434.673	435.601
25.9	435.96		435.296	434.909	435.846
26	436.2		435.527	435.146	436.087
26.1	436.44		435.821	435.402	436.343
26.2	436.69		436.027	435.642	436.602
26.3	436.93		436.249	435.887	436.843
26.4	437.18		436.49	436.121	437.097
26.5	437.43		436.717	436.348	437.324
26.6	437.68		436.976	436.602	437.584
26.7	437.93		437.223	436.841	437.834
26.8	438.19		437.527	437.086	438.084
26.9	438.44		437.764	437.339	438.367
27	438.69		437.995	437.589	438.621
27.1	438.94		438.24	437.843	438.883
27.2	439.2		438.523	438.086	439.157
27.3	439.47		438.761	438.349	439.423
27.4	439.73		438.966	438.597	439.667
27.5	440		439.189	438.824	439.917
27.6	440.26		439.462	439.1	440.205
27.7	440.53		439.813	439.381	440.517
27.8	440.79		440.023	439.648	440.792
27.9	441.08		440.288	439.913	441.065
28	441.36		440.508	440.163	441.347
28.1	441.65		440.829	440.422	441.613
28.2	441.93		441.079	440.681	441.897
28.3	442.21		441.388	440.981	442.209
28.4	442.52		441.712	441.277	442.556
28.5	442.83		442.033	441.567	442.843
28.6	443.13		442.312	441.84	443.143
28.7	443.44		442.555	442.105	443.416
28.8	443.76		442.958	442.435	443.773
28.9	444.1		443.228	442.777	444.151
29	444.44		443.548	443.068	444.458
29.1	444.78		443.808	443.363	444.763
29.2	445.14		444.163	443.702	445.128
29.3	445.52		444.634	444.061	445.513
29.4	445.89		444.957	444.426	445.905
29.5	446.29		445.29	444.758	446.254
29.6	446.72		445.697	445.126	446.64
29.7	447.15		446.117	445.544	447.087
29.8	447.61		446.513	445.936	447.485
29.9	448.12		446.945	446.357	447.886
30	448.62		447.427	446.829	448.401
30.1	449.21		447.866	447.301	448.894
30.2	449.8		448.356	447.791	449.364
30.3	450.5		449.018	448.364	449.969
30.4	451.22		449.483	448.919	450.523
30.5	452.06		450.228	449.591	451.146
30.6	453		450.88	450.279	451.868
30.7	454.05		451.785	451.104	452.617
30.8	455.25		452.616	451.965	453.499
30.9	456.6		453.749	452.97	454.411
31	458.1		454.927	454.139	455.542
31.1	459.74		456.371	455.461	456.741
31.2	461.45		457.879	456.98	458.107
31.3	463.12		459.629	458.705	459.642
31.4	464.65		461.627	460.622	461.293
31.5	466.01		463.6	462.679	463.052
31.6	467.18		465.444	464.73	464.862
31.7	468.2		467.054	466.56	466.628
31.8	469.07		468.158	468.007	468.232
31.9	469.84		469.049	469.077	469.522
32	470.5		469.591	469.859	470.549
32.1	471.08		470.156	470.493	471.371
32.2	471.6		470.52	470.988	472.063
32.3	472.05		471.026	471.435	472.618
32.4	472.46		471.459	471.81	473.116
32.5	472.83		471.786	472.117	473.512
32.6	473.16		472.108	472.429	473.891
32.7	473.46		472.372	472.68	474.214
32.8	473.74		472.645	472.911	474.507
32.9	474		472.958	473.163	474.785
33	474.23		473.134	473.392	475.04
33.1	474.45		473.295	473.581	475.26
33.2	474.66		473.574	473.78	475.473
33.3	474.85		473.773	473.981	475.7
33.4	475.02		473.93	474.141	475.889
33.5	475.2		474.085	474.3	476.044
33.6	475.37		474.303	474.462	476.209
33.7	475.52		474.46	474.63	476.394
33.8	475.67		474.548	474.74	476.513
33.9	475.82		474.731	474.895	476.664
34	475.97		474.869	475.058	476.838
34.1	476.12		474.962	475.173	476.968
34.2	476.26		475.171	475.292	477.089
34.3	476.4		475.299	475.442	477.227
34.4	476.54		475.435	475.593	477.369
34.5	476.68		475.59	475.731	477.528
34.6	476.82		475.698	475.853	477.664
34.7	476.95		475.847	475.993	477.777
34.8	477.09		475.976	476.101	477.916
34.9	477.23		476.113	476.254	478.045
35	477.37		476.25	476.395	478.18
35.1	477.51		476.346	476.511	478.323
35.2	477.64		476.497	476.65	478.441
35.3	477.78		476.655	476.794	478.575
35.4	477.92		476.812	476.94	478.728
35.5	478.06		476.925	477.075	478.873
35.6	478.2		477.044	477.203	478.986
35.7	478.33		477.174	477.331	479.127
35.8	478.47		477.378	477.474	479.261
35.9	478.61		477.446	477.636	479.408
36	478.76		477.583	477.763	479.549
36.1	478.9		477.644	477.873	479.673
36.2	479.05		477.766	478.03	479.786
36.3	479.2		477.949	478.188	479.941
36.4	479.35		478.111	478.325	480.092
36.5	479.5		478.256	478.47	480.244
36.6	479.64		478.394	478.615	480.383
36.7	479.79		478.544	478.777	480.546
36.8	479.94		478.731	478.923	480.694
36.9	480.09		478.898	479.072	480.849
37	480.24		478.967	479.216	480.973
37.1	480.39		479.173	479.353	481.099
37.2	480.55		479.31	479.517	481.256
37.3	480.72		479.45	479.674	481.422
37.4	480.89		479.629	479.819	481.557
37.5	481.05		479.734	479.969	481.696
37.6	481.22		479.879	480.136	481.854
37.7	481.39		480.091	480.335	482.039
37.8	481.55		480.287	480.508	482.225
37.9	481.72		480.409	480.674	482.395
38	481.89		480.611	480.846	482.537
38.1	482.05		480.783	481.025	482.713
38.2	482.22		480.877	481.176	482.881
38.3	482.39		481.052	481.338	483.051
38.4	482.57		481.295	481.519	483.228
38.5	482.76		481.442	481.666	483.368
38.6	482.95		481.659	481.838	483.531
38.7	483.14		481.863	482.039	483.704
38.8	483.33		481.974	482.225	483.881
38.9	483.52		482.189	482.443	484.079
39	483.72		482.333	482.629	484.282
39.1	483.92		482.501	482.828	484.481
39.2	484.12		482.731	483.025	484.661
39.3	484.33		482.903	483.214	484.852
39.4	484.54		483.122	483.436	485.047
39.5	484.74		483.316	483.648	485.267
39.6	484.96		483.525	483.847	485.465
39.7	485.17		483.768	484.073	485.667
39.8	485.39		484.009	484.295	485.89
39.9	485.61		484.156	484.493	486.081
40	485.83		484.404	484.724	486.289
40.1	486.05		484.623	484.942	486.518
40.2	486.28		484.837	485.166	486.731
40.3	486.51		485.092	485.404	486.938
40.4	486.74		485.256	485.641	487.18
40.5	486.97		485.566	485.856	487.393
40.6	487.21		485.802	486.102	487.615
40.7	487.46		486.037	486.352	487.847
40.8	487.72		486.247	486.591	488.082
40.9	487.98		486.472	486.825	488.321
41	488.24		486.651	487.083	488.553
41.1	488.51		487.064	487.363	488.801
41.2	488.78		487.371	487.656	489.09
41.3	489.06		487.626	487.942	489.385
41.4	489.34		487.866	488.186	489.639
41.5	489.62		488.12	488.469	489.909
41.6	489.91		488.4	488.775	490.187
41.7	490.19		488.759	489.077	490.472
41.8	490.49		489.033	489.366	490.768
41.9	490.79		489.316	489.66	491.051
42	491.09		489.613	489.974	491.337
42.1	491.44		489.881	490.257	491.627
42.2	491.79		490.139	490.573	491.928
42.3	492.15		490.505	490.891	492.245
42.4	492.52		490.759	491.223	492.563
42.5	492.89		491.286	491.616	492.921
42.6	493.28		491.704	492.044	493.375
42.7	493.67		492.057	492.416	493.763
42.8	494.08		492.515	492.846	494.16
42.9	494.49		492.85	493.228	494.561
43	494.91		493.306	493.667	494.971
43.1	495.34		493.722	494.084	495.387
43.2	495.78		494.195	494.536	495.826
43.3	496.22		494.604	494.969	496.27
43.4	496.69		495.068	495.426	496.723
43.5	497.19		495.459	495.897	497.181
43.6	497.71		495.984	496.362	497.637
43.7	498.24		496.415	496.817	498.105
43.8	498.78		496.88	497.346	498.601
43.9	499.34		497.548	497.941	499.147
44	499.91		498.182	498.537	499.753
44.1	500.5		498.715	499.138	500.349
44.2	501.17		499.301	499.709	500.922
44.3	501.88		499.869	500.334	501.52
44.4	502.62		500.497	500.965	502.132
44.5	503.39		501.185	501.592	502.759
44.6	504.19		501.996	502.41	503.496
44.7	505.03		503.013	503.316	504.35
44.8	505.9		503.87	504.198	505.217
44.9	506.86		504.706	505.047	506.059
45	507.88		505.604	505.98	506.905
45.1	508.95		506.552	506.966	507.804
45.2	510.07		507.639	507.976	508.756
45.3	511.36		508.866	509.158	509.816
45.4	512.79		510.242	510.464	511.05
45.5	514.33		511.512	511.807	512.325
45.6	515.98		512.983	513.186	513.682
45.7	517.85		514.831	514.986	515.348
45.8	519.9		517.084	517.144	517.414
45.9	522.28		519.15	519.448	519.648
46	525.02		521.279	521.877	521.794
46.1	528.23		523.977	524.962	524.558
46.2	532.1		527.139	528.748	528.339
46.3	536.97		531.139	534.028	533.419
46.4	543.35		535.975	541.624	540.836
46.5	551.89		542.031	552.967	550.957
46.6	565.01		550.107	570.556	565.361
46.7	583.37		562.171	594.308	587.111
46.8	602.25		581.073	616.314	610.582
46.9	619.74		609.598	632.99	630.38
47	635.61		648.85	650.414	641.197
47.1	650.21		672.066	657.448	662.452
47.2	664.12		675.39	673.761	681.272
47.3	677.88		676.932	690.692	695.021
47.4	692.18		700.97	709.512	707.782
47.5	707.25		713.189	721.409	721.319
47.6	722.73		723.306	731.261	737.504
47.7	739.51		737.215	743.407	749.89
47.8	759.06		759.512	757.027	761.237
47.9	778.92		786.209	771.02	775.24
48	797.43		797.743	783.429	788.679
48.1	814.28		807.11	799.114	802.158
48.2	829.53		824.099	823.367	818.583
48.3	843.34		841.946	843.001	835.709
48.4	855.85		854.075	855.798	850.859
48.5	867.17		863.232	864.583	863.788
48.6	877.52		872.666	875.019	876.055
48.7	887.01		884.754	884.32	888.481
48.8	895.67		901.204	893.459	899.229
48.9	903.59		911.697	900.784	907.173
49	910.84		920.236	905.728	913.465
49.1	917.4		928.815	910.074	919.599
49.2	923.3		935.417	916.706	925.699
49.3	928.51		940.851	923.464	931.622
49.4	933.45		946.261	929.712	937.24
49.5	937.63		951.107	937.575	942.049
49.6	940.93		955.275	942.978	945.901
49.7	944.23		958.657	944.947	948.828
49.8	947.52		962.011	947.787	951.893
49.9	950.78		964.257	953.423	954.3
50	953.06		964.913	955.157	954.147
50.1	955.34		965.895	957.752	955.056
50.2	957.62		967.771	959.861	958.269
50.3	959.89		969.852	961.359	961.149
50.4	961.7		970.541	962.454	964.648
50.5	963.19		970.867	964.596	965.711
50.6	964.69		971.384	968.594	967.631
50.7	966.19		972.086	969.62	969.175
50.8	967.63		972.475	969.887	969.673
50.9	968.79		972.581	969.931	969.34
51	969.82		972.723	970.131	969.648
51.1	970.74		972.959	970.466	970.442
51.2	971.53		973.252	970.828	971.03
51.3	972.21		973.452	971.002	971.19
51.4	972.77		973.587	971.114	971.149
51.5	973.21		973.614	971.265	971.265
51.6	973.53		973.581	971.367	971.323
51.7	973.45		973.519	971.447	971.341
51.8	972.57		973.48	971.47	971.336
51.9	971.4		973.45	971.44	971.261
52	969.92		973.36	971.347	971.137
52.1	968.14		973.012	970.88	970.578
52.2	966.07		971.84	969.787	968.451
52.3	963.69		969.087	968.353	964.842
52.4	961.01		963.87	961.977	961.378
52.5	958.03		957.592	959.206	956.62
52.6	951.95		951.7	953.485	950.706
52.7	941.72		945.22	944.841	943.891
52.8	929.96		938.613	941.804	936.701
52.9	916.66		931.644	936.834	929.986
53	901.84		915.28	914.083	916.74
53.1	885.49		894.876	896.569	901.131
53.2	867.61		870.824	874.074	876.523
53.3	848.2		845.462	852.322	850.217
53.4	827.19		825.37	828.79	827.631
53.5	804.57		811.461	809.878	807.677
53.6	780.39		792.728	789.986	785.675
53.7	763.27		767.223	773.164	766.864
53.8	748.81		748.736	753.741	750.6
53.9	733.42		729.787	736.133	733.173
54	717.12		709.021	719.888	714.546
54.1	699.9		698.636	704.067	699.975
54.2	682.13		690.599	689.623	687.12
54.3	664.47		676.118	681.275	674.647
54.4	646.81		654.87	668.069	659.938
54.5	630.24		634.304	639.515	643.923
54.6	614.44		615.968	617.528	626.374
54.7	598.65		600.937	599.053	608.384
54.8	584.76		586.132	583.637	591.204
54.9	572.07		573.942	571.009	576.587
55	559.38		561.096	561.307	564.402
55.1	549.98		544.918	550.952	553.773
55.2	540.79		532.141	541.926	544.775
55.3	532.92		522.596	534.156	536.873
55.4	527.84		512.812	525.249	528.885
55.5	522.76		513.507	519.326	521.562
55.6	519.2		509.902	514.134	518.155
55.7	516.7		506.706	508.101	514.659
55.8	514.21		510.032	507.354	513.286
55.9	511.71		507.922	505.881	513.178
56	509.22		507.786	504.814	509.175
56.1	506.9		508.714	505.564	507.862
56.2	505.16		506.705	505.026	507.4
56.3	503.42		503.386	503.18	505.617
56.4	501.68		500.097	501.039	503.323
56.5	499.94		498.111	499.177	501.216
56.6	498.2		498.127	498.383	499.927
56.7	497.19		497.156	497.434	499.144
56.8	496.29		495.328	495.904	497.76
56.9	495.38		493.432	494.253	495.943
57	494.47		491.608	492.562	494.156
57.1	493.57		492.468	492.336	493.341
57.2	492.66		492.74	492.419	493.618
57.3	491.75		491.813	491.841	493.387
57.4	490.85		490.658	491.04	492.485
57.5	489.94		489.646	490.213	491.581
57.6	489.04		488.676	489.33	490.686
57.7	488.16		487.82	488.448	489.811
57.8	487.41		486.976	487.566	488.949
57.9	486.66		486.001	486.672	488.058
58	485.91		485.137	485.762	487.181
58.1	485.16		484.346	484.917	486.351
58.2	484.41		483.967	484.313	485.713
58.3	483.66		483.282	483.717	485.228
58.4	482.91		482.523	483.021	484.621
58.5	482.16		481.823	482.275	483.902
58.6	481.41		481.064	481.555	483.182
58.7	480.66		480.29	480.815	482.48
58.8	479.96		479.564	480.081	481.778
58.9	479.31		478.908	479.337	481.068
59	478.66		478.165	478.613	480.375
59.1	478.01		477.445	477.859	479.679
59.2	477.36		476.885	477.223	479.024
59.3	476.71		476.406	476.688	478.528
59.4	476.05		475.842	476.115	478.017
59.5	475.4		475.185	475.495	477.426
59.6	474.75		474.491	474.86	476.801
59.7	474.1		473.863	474.231	476.191
59.8	473.45		473.209	473.565	475.548
59.9	472.8		472.574	472.937	474.928
60	472.15		472.009	472.299	474.316
60.1	471.5		471.32	471.653	473.672
60.2	470.85		470.738	471.012	473.023
60.3	470.2		470.067	470.356	472.406
60.4	469.55		469.453	469.726	471.728
60.5	468.9		468.818	469.077	471.094
60.6	468.25		468.105	468.42	470.42
60.7	467.6		467.498	467.784	469.766
60.8	466.94		466.898	467.134	469.093
60.9	466.3		466.206	466.491	468.42
61	465.71		465.551	465.832	467.751
61.1	465.13		464.945	465.168	467.069
61.2	464.54		464.32	464.499	466.358
61.3	463.96		463.688	463.852	465.677
61.4	463.37		463.275	463.329	465.086
61.5	462.78		462.807	462.82	464.558
61.6	462.2		462.17	462.242	463.971
61.7	461.61		461.624	461.663	463.339
61.8	461.03		460.946	461.087	462.733
61.9	460.44		460.325	460.483	462.104
62	459.86		459.789	459.906	461.496
62.1	459.27		459.244	459.301	460.89
62.2	458.69		458.712	458.737	460.294
62.3	458.1		458.136	458.128	459.683
62.4	457.51		457.574	457.535	459.087
62.5	456.93		457.005	456.959	458.5
62.6	456.34		456.464	456.366	457.902
62.7	455.76		455.861	455.779	457.303
62.8	455.17		455.227	455.174	456.699
62.9	454.59		454.72	454.606	456.104
63	454		454.152	454.003	455.529
63.1	453.45		453.627	453.423	454.927
63.2	452.92		452.957	452.839	454.336
63.3	452.38		452.432	452.26	453.744
63.4	451.85		451.85	451.665	453.144
63.5	451.32		451.374	451.138	452.589
63.6	450.78		450.964	450.661	452.13
63.7	450.25		450.375	450.159	451.587
63.8	449.72		449.87	449.637	451.013
63.9	449.18		449.384	449.121	450.469
64	448.65		448.846	448.577	449.884
64.1	448.12		448.342	448.045	449.302
64.2	447.58		447.85	447.525	448.756
64.3	447.05		447.294	446.986	448.168
64.4	446.52		446.765	446.472	447.599
64.5	445.98		446.307	445.959	447.066
64.6	445.45		445.752	445.414	446.475
64.7	444.92		445.275	444.885	445.914
64.8	444.38		444.699	444.373	445.385
64.9	443.85		444.13	443.836	444.802
65	443.32		443.64	443.317	444.243
65.1	442.78		443.127	442.8	443.709
65.2	442.27		442.549	442.254	443.142
65.3	441.81		442.049	441.726	442.578
65.4	441.35		441.434	441.232	442.054
65.5	440.88		440.917	440.689	441.485
65.6	440.42		440.507	440.188	440.965
65.7	439.96		440.162	439.797	440.611
65.8	439.5		439.767	439.43	440.252
65.9	439.04		439.275	438.973	439.761
66	438.57		438.804	438.517	439.271
66.1	438.11		438.412	438.08	438.826
66.2	437.65		437.939	437.624	438.356
66.3	437.19		437.505	437.184	437.893
66.4	436.73		437.005	436.715	437.408
66.5	436.27		436.555	436.261	436.933
66.6	435.8		436.099	435.797	436.5
66.7	435.34		435.673	435.35	436.048
66.8	434.88		435.223	434.89	435.597
66.9	434.42		434.779	434.437	435.139
67	433.96		434.22	433.96	434.667
67.1	433.49		433.775	433.498	434.22
67.2	433.03		433.397	433.049	433.792
67.3	432.57		432.95	432.594	433.335
67.4	432.11		432.467	432.139	432.885
67.5	431.65		431.989	431.661	432.421
67.6	431.19		431.575	431.203	431.962
67.7	430.72		431.161	430.736	431.546
67.8	430.26		430.677	430.299	431.088
67.9	429.8		430.227	429.823	430.641
68	429.34		429.805	429.366	430.193
68.1	428.88		429.32	428.894	429.72
68.2	428.42		428.852	428.427	429.265
68.3	427.95		428.395	427.962	428.831
68.4	427.49		428.012	427.497	428.378
68.5	427.03		427.523	427.041	427.918
68.6	426.57		427.064	426.577	427.46
68.7	426.11		426.56	426.081	426.973
68.8	425.64		426.19	425.635	426.504
68.9	425.18		425.752	425.151	426.067
69	424.72		425.309	424.704	425.603
69.1	424.26		424.85	424.237	425.138
69.2	423.8		424.392	423.761	424.664
69.3	423.34		423.996	423.298	424.183
69.4	422.87		423.502	422.838	423.737
69.5	422.44		423.064	422.378	423.282
69.6	422.03		422.549	421.914	422.833
69.7	421.62		422.143	421.446	422.372
69.8	421.21		421.642	420.967	421.893
69.9	420.81		421.305	420.548	421.467
70	420.4		420.882	420.192	421.145
70.1	419.99		420.532	419.814	420.792
70.2	419.59		420.16	419.427	420.378
70.3	419.18		419.709	419.027	419.998
70.4	418.77		419.379	418.615	419.598
70.5	418.37		418.883	418.209	419.195
70.6	417.96		418.508	417.812	418.802
70.7	417.55		418.14	417.389	418.424
70.8	417.14		417.693	416.964	418.023
70.9	416.74		417.317	416.575	417.661
71	416.33		416.949	416.178	417.277
71.1	415.92		416.487	415.742	416.876
71.2	415.52		416.068	415.33	416.495
71.3	415.11		415.721	414.941	416.131
71.4	414.7		415.381	414.518	415.754
71.5	414.29		414.907	414.102	415.373
71.6	413.89		414.519	413.694	415.015
71.7	413.48		414.063	413.289	414.627
71.8	413.07		413.722	412.875	414.256
71.9	412.67		413.222	412.449	413.861
72	412.26		412.904	412.054	413.501
72.1	411.85		412.441	411.662	413.124
72.2	411.45		412.122	411.249	412.731
72.3	411.04		411.754	410.844	412.35
72.4	410.63		411.255	410.418	411.959
72.5	410.22		410.889	410.009	411.561
72.6	409.82		410.537	409.599	411.172
72.7	409.41		410.124	409.21	410.759
72.8	409		409.731	408.772	410.337
72.9	408.6		409.248	408.363	409.93
73	408.19		408.921	407.97	409.507
73.1	407.78		408.388	407.545	409.087
73.2	407.37		408.026	407.132	408.634
73.3	406.97		407.664	406.744	408.201
73.4	406.56		407.205	406.323	407.771
73.5	406.15		406.814	405.896	407.316
73.6	405.75		406.329	405.484	406.872
73.7	405.34		406.02	405.099	406.443
73.8	404.95		405.576	404.675	406.001
73.9	404.57		405.198	404.242	405.541
74	404.2		404.821	403.833	405.107
74.1	403.82		404.423	403.423	404.674
74.2	403.45		404.05	403.034	404.258
74.3	403.07		403.758	402.675	403.851
74.4	402.69		403.334	402.327	403.496
74.5	402.32		402.93	401.946	403.105
74.6	401.94		402.566	401.59	402.704
74.7	401.57		402.211	401.188	402.315
74.8	401.19		401.883	400.789	401.917
74.9	400.81		401.531	400.439	401.542
75	400.44		401.111	400.062	401.15
75.1	400.06		400.87	399.704	400.773
75.2	399.68		400.428	399.307	400.389
75.3	399.31		400.064	398.922	399.992
75.4	398.93		399.725	398.543	399.624
75.5	398.56		399.269	398.167	399.258
75.6	398.18		398.873	397.758	398.864
75.7	397.8		398.496	397.418	398.492
75.8	397.43		398.09	397.013	398.13
75.9	397.05		397.79	396.635	397.778
76	396.67		397.391	396.257	397.39
76.1	396.3		397.015	395.874	396.998
76.2	395.92		396.768	395.514	396.631
76.3	395.55		396.333	395.134	396.255
76.4	395.17		395.922	394.755	395.871
76.5	394.79		395.569	394.394	395.497
76.6	394.42		395.181	393.993	395.125
76.7	394.04		394.781	393.64	394.745
76.8	393.66		394.411	393.281	394.38
76.9	393.29		394.054	392.877	393.985
77	392.91		393.735	392.52	393.619
77.1	392.54		393.337	392.132	393.256
77.2	392.16		392.907	391.763	392.847
77.3	391.78		392.568	391.39	392.464
77.4	391.41		392.332	391.012	392.131
77.5	391.03		391.99	390.638	391.752
77.6	390.65		391.566	390.282	391.363
77.7	390.28		391.155	389.892	390.98
77.8	389.9		390.805	389.545	390.591
77.9	389.53		390.431	389.178	390.236
78	389.15		390.041	388.798	389.864
78.1	388.82		389.667	388.444	389.48
78.2	388.5		389.28	388.07	389.111
78.3	388.18		388.96	387.722	388.747
78.4	387.86		388.594	387.338	388.344
78.5	387.55		388.348	387.062	388.021
78.6	387.23		388.115	386.775	387.771
78.7	386.91		387.768	386.524	387.529
78.8	386.59		387.443	386.217	387.208
78.9	386.27		387.189	385.94	386.893
79	385.95		386.871	385.646	386.575
79.1	385.63		386.571	385.325	386.246
79.2	385.32		386.23	385.018	385.907
79.3	385		385.87	384.704	385.574
79.4	384.68		385.611	384.394	385.231
79.5	384.36		385.25	384.098	384.896
79.6	384.04		385.027	383.783	384.597
79.7	383.72		384.687	383.485	384.269
79.8	383.41		384.353	383.152	383.945
79.9	383.09		384.07	382.845	383.608
80	382.77		383.67	382.522	383.291
80.1	382.45		383.385	382.211	382.963
80.2	382.13		383.048	381.944	382.645
80.3	381.81		382.708	381.609	382.346
80.4	381.49		382.423	381.287	382.017
80.5	381.18		382.119	380.959	381.694
80.6	380.86		381.84	380.649	381.374
80.7	380.54		381.502	380.346	381.057
80.8	380.22		381.135	380.023	380.745
80.9	379.9		380.844	379.728	380.456
81	379.58		380.547	379.435	380.157
81.1	379.26		380.204	379.095	379.86
81.2	378.95		379.836	378.779	379.53
81.3	378.63		379.57	378.45	379.227
81.4	378.31		379.257	378.121	378.924
81.5	377.99		378.918	377.814	378.62
81.6	377.67		378.628	377.482	378.325
81.7	377.35		378.35	377.173	378.034
81.8	377.03		377.998	376.845	377.726
81.9	376.72		377.714	376.507	377.419
82	376.4		377.343	376.192	377.112
82.1	376.08		377.06	375.871	376.802
82.2	375.76		376.732	375.538	376.505
82.3	375.44		376.423	375.241	376.199
82.4	375.12		376.091	374.9	375.907
82.5	374.8		375.751	374.579	375.587
82.6	374.49		375.394	374.246	375.268
82.7	374.17		375.098	373.935	374.954
82.8	373.85		374.719	373.596	374.635
82.9	373.53		374.463	373.266	374.318
83	373.21		374.139	372.973	374.003
83.1	372.89		373.802	372.627	373.683
83.2	372.57		373.459	372.283	373.355
83.3	372.26		373.185	371.953	373.009
83.4	371.94		372.792	371.628	372.668
83.5	371.62		372.468	371.294	372.333
83.6	371.3		372.124	370.977	371.996
83.7	370.98		371.864	370.653	371.662
83.8	370.66		371.551	370.333	371.325
83.9	370.34		371.166	369.961	370.995
84	370.03		370.815	369.652	370.632
84.1	369.71		370.536	369.318	370.273
84.2	369.39		370.216	368.995	369.922
84.3	369.07		369.961	368.644	369.572
84.4	368.75		369.652	368.322	369.238
84.5	368.43		369.27	368.001	368.886
84.6	368.11		368.951	367.682	368.551
84.7	367.8		368.626	367.345	368.189
84.8	367.48		368.314	366.995	367.818
84.9	367.16		367.969	366.669	367.465
85	366.84		367.655	366.322	367.122
85.1	366.52		367.324	366.02	366.782
85.2	366.2		367.042	365.695	366.448
85.3	365.88		366.656	365.387	366.099
85.4	365.57		366.381	365.013	365.738
85.5	365.25		366.093	364.687	365.393
85.6	364.93		365.734	364.35	365.071
85.7	364.61		365.419	364.016	364.717
85.8	364.29		365.026	363.714	364.386
85.9	363.97		364.755	363.402	364.055
86	363.66		364.356	363.044	363.729
86.1	363.34		364.099	362.723	363.383
86.2	363.02		363.761	362.404	363.035
86.3	362.7		363.427	362.075	362.704
86.4	362.38		363.112	361.763	362.381
86.5	362.06		362.789	361.448	362.071
86.6	361.75		362.473	361.119	361.74
86.7	361.46		362.178	360.792	361.406
86.8	361.18		361.815	360.472	361.069
86.9	360.89		361.534	360.149	360.745
87	360.61		361.241	359.857	360.435
87.1	360.32		360.971	359.6	360.152
87.2	360.04		360.706	359.368	359.914
87.3	359.75		360.329	359.098	359.667
87.4	359.47		360.029	358.838	359.383
87.5	359.18		359.777	358.551	359.1
87.6	358.9		359.476	358.286	358.818
87.7	358.61		359.198	358.014	358.523
87.8	358.33		358.898	357.736	358.237
87.9	358.04		358.578	357.444	357.946
88	357.76		358.344	357.17	357.668
88.1	357.47		358.033	356.897	357.367
88.2	357.19		357.713	356.638	357.084
88.3	356.9		357.443	356.367	356.788
88.4	356.61		357.232	356.075	356.515
88.5	356.33		356.833	355.799	356.209
88.6	356.04		356.613	355.548	355.918
88.7	355.76		356.302	355.273	355.63
88.8	355.47		355.984	354.982	355.323
88.9	355.19		355.65	354.715	355.019
89	354.9		355.416	354.428	354.743
89.1	354.62		355.17	354.172	354.451
89.2	354.33		354.841	353.909	354.134
89.3	354.05		354.55	353.644	353.844
89.4	353.76		354.288	353.358	353.556
89.5	353.48		353.958	353.083	353.266
89.6	353.19		353.669	352.818	352.961
89.7	352.91		353.423	352.553	352.666
89.8	352.62		353.108	352.277	352.36
89.9	352.34		352.857	352.021	352.045
90	352.05		352.594	351.744	351.735
90.1	351.77		352.305	351.473	351.445
90.2	351.48		352.045	351.192	351.125
90.3	351.19		351.771	350.915	350.824
90.4	350.91		351.499	350.637	350.518
90.5	350.62		351.187	350.37	350.219
90.6	350.34		350.807	350.086	349.912
90.7	350.05		350.514	349.787	349.6
90.8	349.77		350.192	349.51	349.284
90.9	349.48		349.942	349.225	349.002
91	349.2		349.648	348.957	348.686
91.1	348.91		349.337	348.67	348.389
91.2	348.63		349.057	348.399	348.085
91.3	348.34		348.756	348.093	347.77
91.4	348.06		348.547	347.812	347.484
91.5	347.77		348.172	347.524	347.184
91.6	347.49		347.889	347.256	346.873
91.7	347.2		347.65	346.952	346.566
91.8	346.92		347.406	346.671	346.3
91.9	346.63		347.024	346.358	345.971
92	346.35		346.805	346.081	345.683
92.1	346.06		346.49	345.788	345.402
92.2	345.77		346.143	345.475	345.107
92.3	345.49		345.857	345.197	344.824
92.4	345.2		345.665	344.891	344.524
92.5	344.92		345.315	344.576	344.244
92.6	344.63		344.99	344.274	343.945
92.7	344.35		344.697	343.993	343.65
92.8	344.06		344.398	343.686	343.382
92.9	343.78		344.09	343.4	343.099
93	343.49		343.808	343.085	342.832
93.1	343.21		343.475	342.806	342.557
93.2	342.92		343.225	342.509	342.27
93.3	342.64		342.985	342.207	341.998
93.4	342.35		342.621	341.905	341.729
93.5	342.07		342.361	341.631	341.459
93.6	341.78		342.071	341.319	341.178
93.7	341.5		341.797	341.025	340.897
93.8	341.21		341.444	340.748	340.628
93.9	340.93		341.202	340.46	340.362
94	340.64		340.935	340.158	340.084
94.1	340.35		340.706	339.871	339.791
94.2	340.07		340.305	339.574	339.519
94.3	339.78		340.061	339.299	339.237
94.4	339.5		339.767	338.993	338.951
94.5	339.21		339.45	338.71	338.647
94.6	338.93		339.157	338.423	338.353
94.7	338.64		338.819	338.118	338.075
94.8	338.36		338.515	337.835	337.788
94.9	338.07		338.281	337.555	337.485
95	337.79		337.949	337.262	337.185
95.1	337.5		337.721	336.955	336.874
95.2	337.23		337.473	336.667	336.587
95.3	336.97		337.143	336.373	336.276
95.4	336.71		336.89	336.08	335.975
95.5	336.46		336.589	335.787	335.671
95.6	336.2		336.343	335.516	335.366
95.7	335.94		336.162	335.279	335.087
95.8	335.68		335.884	335.042	334.848
95.9	335.42		335.632	334.814	334.59
96	335.16		335.326	334.548	334.326
96.1	334.9		335.1	334.292	334.052
96.2	334.65		334.773	334.037	333.766
96.3	334.39		334.534	333.771	333.496
96.4	334.13		334.169	333.513	333.216
96.5	333.87		333.968	333.253	332.957
96.6	333.61		333.748	333.017	332.691
96.7	333.35		333.486	332.77	332.421
96.8	333.1		333.21	332.511	332.157
96.9	332.84		332.916	332.253	331.89
97	332.58		332.637	332.002	331.626
97.1	332.32		332.352	331.751	331.368
97.2	332.06		332.182	331.533	331.115
97.3	331.8		331.901	331.283	330.872
97.4	331.54		331.569	331.033	330.599
97.5	331.29		331.36	330.791	330.349
97.6	331.03		331.04	330.534	330.1
97.7	330.77		330.79	330.277	329.85
97.8	330.51		330.501	330.026	329.605
97.9	330.25		330.235	329.802	329.365
98	329.99		329.988	329.546	329.134
98.1	329.73		329.735	329.291	328.886
98.2	329.48		329.463	329.019	328.637
98.3	329.22		329.273	328.752	328.402
98.4	328.96		328.982	328.495	328.171
98.5	328.7		328.73	328.222	327.941
98.6	328.44		328.588	327.967	327.708
98.7	328.18		328.244	327.696	327.487
98.8	327.93		327.944	327.421	327.261
98.9	327.67		327.692	327.135	327.016
99	327.41		327.356	326.851	326.798
99.1	327.15		327.119	326.582	326.566
99.2	326.89		326.95	326.323	326.346
99.3	326.63		326.628	326.057	326.125
99.4	326.37		326.392	325.766	325.896
99.5	326.12		326.097	325.491	325.672
99.6	325.86		325.833	325.215	325.437
99.7	325.6		325.595	324.929	325.21
99.8	325.34		325.281	324.668	324.982
99.9	325.08		325.032	324.406	324.747
100	324.82		324.768	324.139	324.525
100.1	324.56		324.446	323.859	324.297
100.2	324.31		324.194	323.597	324.06
100.3	324.05		323.97	323.323	323.828
100.4	323.79		323.723	323.039	323.587
100.5	323.53		323.448	322.776	323.357
100.6	323.27		323.239	322.529	323.113
100.7	323.01		322.951	322.26	322.881
100.8	322.75		322.645	321.977	322.636
100.9	322.5		322.423	321.703	322.385
101	322.24		322.146	321.435	322.137
101.1	321.98		321.9	321.173	321.886
101.2	321.72		321.7	320.904	321.632
101.3	321.46		321.421	320.651	321.381
101.4	321.2		321.091	320.398	321.135
101.5	320.95		320.865	320.122	320.887
101.6	320.69		320.608	319.848	320.62
101.7	320.43		320.29	319.583	320.358
101.8	320.17		320.079	319.32	320.095
101.9	319.91		319.773	319.071	319.826
102	319.65		319.504	318.81	319.57
102.1	319.39		319.296	318.535	319.321
102.2	319.14		319.034	318.27	319.048
102.3	318.88		318.777	317.995	318.775
102.4	318.62		318.54	317.732	318.505
102.5	318.36		318.165	317.459	318.246
102.6	318.1		317.956	317.209	317.98
102.7	317.84		317.701	316.942	317.734
102.8	317.58		317.498	316.676	317.481
102.9	317.33		317.224	316.401	317.204
103	317.07		316.93	316.128	316.944
103.1	316.81		316.697	315.869	316.688
103.2	316.55		316.355	315.596	316.422
103.3	316.29		316.119	315.348	316.163
103.4	316.03		315.871	315.078	315.921
103.5	315.78		315.644	314.801	315.679
103.6	315.52		315.408	314.518	315.4
103.7	315.26		315.178	314.258	315.137
103.8	315.01		314.834	313.982	314.879
103.9	314.76		314.535	313.739	314.61
104	314.51		314.271	313.471	314.37
104.1	314.26		314.038	313.194	314.128
104.2	314.01		313.825	312.938	313.84
104.3	313.76		313.597	312.698	313.585
104.4	313.51		313.434	312.435	313.354
104.5	313.26		313.116	312.181	313.095
104.6	313.01		312.832	311.92	312.844
104.7	312.76		312.598	311.664	312.59
104.8	312.51		312.346	311.402	312.334
104.9	312.27		312.109	311.144	312.076
105	312.02		311.898	310.889	311.824
105.1	311.77		311.678	310.638	311.572
105.2	311.52		311.297	310.375	311.314
105.3	311.28		311.094	310.134	311.055
105.4	311.03		310.848	309.886	310.816
105.5	310.78		310.609	309.626	310.578
105.6	310.53		310.399	309.367	310.307
105.7	310.29		310.161	309.131	310.046
105.8	310.04		309.905	308.875	309.811
105.9	309.79		309.61	308.627	309.579
106	309.55		309.37	308.365	309.305
106.1	309.3		309.201	308.134	309.037
106.2	309.06		308.951	307.89	308.807
106.3	308.81		308.644	307.639	308.58
106.4	308.57		308.462	307.405	308.301
106.5	308.32		308.192	307.161	308.06
106.6	308.08		307.987	306.933	307.836
106.7	307.83		307.649	306.688	307.585
106.8	307.59		307.382	306.454	307.344
106.9	307.34		307.161	306.217	307.102
107	307.1		306.988	305.976	306.857
107.1	306.85		306.73	305.743	306.621
107.2	306.61		306.529	305.504	306.384
107.3	306.37		306.302	305.269	306.147
107.4	306.12		306.008	305.041	305.905
107.5	305.88		305.709	304.803	305.669
107.6	305.64		305.528	304.578	305.442
107.7	305.39		305.296	304.356	305.205
107.8	305.15		304.985	304.127	304.994
107.9	304.91		304.789	303.898	304.774
108	304.67		304.573	303.684	304.487
108.1	304.42		304.353	303.447	304.302
108.2	304.18		304.17	303.212	304.093
108.3	303.94		303.814	303.002	303.804
108.4	303.7		303.598	302.776	303.605
108.5	303.46		303.347	302.542	303.434
108.6	303.22		303.132	302.308	303.143
108.7	302.97		302.936	302.087	302.867
108.8	302.73		302.638	301.877	302.673
108.9	302.49		302.459	301.654	302.458
109	302.25		302.233	301.443	302.168
109.1	302.01		301.946	301.198	301.928
109.2	301.77		301.72	300.963	301.671
109.3	301.53		301.496	300.749	301.378
109.4	301.29		301.285	300.528	301.173
109.5	301.05		301.048	300.299	300.966
109.6	300.81		300.785	300.085	300.674
109.7	300.57		300.539	299.854	300.438
109.8	300.34		300.336	299.628	300.201
109.9	300.1		300.124	299.407	299.962
110	299.86		299.811	299.176	299.72
110.1	299.62		299.617	298.945	299.473
110.2	299.38		299.407	298.737	299.209
110.3	299.14		299.194	298.518	298.964
110.4	298.91		298.926	298.275	298.741
110.5	298.67		298.716	298.045	298.437
110.6	298.43		298.461	297.815	298.157
110.7	298.19		298.243	297.583	297.941
110.8	297.96		298.04	297.364	297.716
110.9	297.72		297.807	297.136	297.503
111	297.48		297.563	296.892	297.307
111.1	297.25		297.288	296.649	297.045
111.2	297.01		297.077	296.427	296.771
111.3	296.77		296.843	296.206	296.555
111.4	296.54		296.61	295.949	296.341
111.5	296.3		296.41	295.726	296.057
111.6	296.07		296.202	295.487	295.795
111.7	295.83		296.006	295.236	295.583
111.8	295.6		295.75	295.006	295.311
111.9	295.36		295.468	294.769	295.062
112	295.13		295.29	294.529	294.833
112.1	294.89		295.072	294.285	294.601
112.2	294.66		294.829	294.06	294.361
112.3	294.42		294.589	293.807	294.119
112.4	294.19		294.446	293.566	293.907
112.5	293.96		294.169	293.322	293.676
112.6	293.72		293.98	293.079	293.456
112.7	293.49		293.722	292.838	293.242
112.8	293.26		293.478	292.589	293.014
112.9	293.02		293.279	292.361	292.8
113	292.79		293.067	292.11	292.603
113.1	292.56		292.854	291.858	292.401
113.2	292.32		292.648	291.627	292.178
113.3	292.09		292.408	291.37	291.989
113.4	291.86		292.245	291.114	291.788
113.5	291.63		291.987	290.887	291.582
113.6	291.4		291.745	290.628	291.394
113.7	291.16		291.563	290.392	291.201
113.8	290.93		291.318	290.146	291.011
113.9	290.7		291.102	289.917	290.82
114	290.47		290.855	289.675	290.635
114.1	290.24		290.624	289.413	290.474
114.2	290.01		290.455	289.168	290.278
114.3	289.78		290.258	288.931	290.075
114.4	289.55		290.031	288.693	289.904
114.5	289.32		289.847	288.449	289.733
114.6	289.09		289.621	288.221	289.559
114.7	288.86		289.386	287.969	289.364
114.8	288.63		289.175	287.744	289.17
114.9	288.4		288.945	287.507	288.96
115	288.17		288.76	287.274	288.728
115.1	287.94		288.51	287.036	288.456
115.2	287.71		288.329	286.812	288.152
115.3	287.49		288.127	286.578	287.839
115.4	287.26		287.895	286.356	287.536
115.5	287.03		287.723	286.134	287.264
115.6	286.8		287.516	285.901	287.01
115.7	286.57		287.297	285.696	286.786
115.8	286.35		287.08	285.482	286.567
115.9	286.12		286.837	285.261	286.375
116	285.89		286.652	285.032	286.185
116.1	285.67		286.459	284.827	285.976
116.2	285.44		286.225	284.636	285.772
116.3	285.22		286.035	284.433	285.575
116.4	284.99		285.78	284.22	285.386
116.5	284.77		285.656	284.029	285.202
116.6	284.54		285.383	283.84	284.996
116.7	284.32		285.192	283.654	284.802
116.8	284.09		285.028	283.451	284.63
116.9	283.87		284.828	283.281	284.447
117	283.64		284.607	283.098	284.276
117.1	283.42		284.363	282.922	284.107
117.2	283.2		284.135	282.75	283.952
117.3	282.97		284	282.585	283.8
117.4	282.75		283.782	282.401	283.663
117.5	282.53		283.632	282.244	283.532
117.6	282.3		283.381	282.098	283.412
117.7	282.08		283.216	281.927	283.295
117.8	281.86		282.992	281.776	283.2
117.9	281.64		282.823	281.634	283.109
118	281.41		282.564	281.472	283.001
118.1	281.19		282.363	281.327	282.923
118.2	280.97		282.197	281.202	282.857
118.3	280.75		282.015	281.059	282.779
118.4	280.53		281.732	280.906	282.71
118.5	280.31		281.595	280.779	282.647
118.6	280.09		281.448	280.656	282.594
118.7	279.86		281.231	280.538	282.537
118.8	279.64		281.046	280.414	282.485
118.9	279.42		280.857	280.301	282.441
119	279.2		280.674	280.171	282.392
119.1	278.98		280.403	280.046	282.338
119.2	278.76		280.278	279.933	282.292
119.3	278.55		280.048	279.832	282.254
119.4	278.33		279.868	279.722	282.207
119.5	278.11		279.662	279.619	282.167
119.6	277.89		279.473	279.521	282.132
119.7	277.67		279.342	279.433	282.099
119.8	277.45		279.137	279.335	282.06
119.9	277.23		278.935	279.232	282.011
120	277.01		278.746	279.135	281.969

## Sheet: Data-Driven Prediction_66SOC%
Time (s)	Experimental/simulation temperature (℃)		Data-Driven Model Prediction Results (℃)
			LSTM	BiLSTM	GRU
0	22.8		22.8	22.8	22.8
0.1	22.814		22.814	22.814	22.814
0.2	23.049		23.049	23.049	23.049
0.3	23.48		23.48	23.48	23.48
0.4	24.658		24.658	24.658	24.658
0.5	25.866		25.866	25.866	25.866
0.6	27.075		27.075	27.075	27.075
0.7	29.703		29.703	29.703	29.703
0.8	32.457		32.457	32.457	32.457
0.9	35.212		35.212	35.212	35.212
1	38.908		38.908	38.908	38.908
1.1	43.772		43.772	43.772	43.772
1.2	48.636		48.636	48.636	48.636
1.3	53.5		55.945	53.5731	54.0763
1.4	58.246		58.5514	58.2942	59.2798
1.5	62.989		63.2994	63.1455	64.2047
1.6	67.736		68.6358	67.6836	69.9299
1.7	72.857		73.3991	73.117	73.6623
1.8	78.618		77.7635	78.3452	79.2726
1.9	84.746		83.3296	84.7597	85.8974
2	91.251		90.0391	90.9186	91.7305
2.1	98.55		97.8193	98.4681	100.052
2.2	106.41		105.471	106.719	108.813
2.3	114.83		112.985	115.065	118.978
2.4	123.81		123.162	124.524	127.055
2.5	133.35		132.783	134.053	139.815
2.6	143.45		143.568	144.431	151.45
2.7	154.01		154.094	154.768	157.465
2.8	163.66		164.067	164.905	167.627
2.9	173.49		174.278	174.166	176.394
3	183.52		184.996	183.122	185.62
3.1	193.72		194.846	193.467	196.597
3.2	204.1		205.214	203.342	205.302
3.3	214.66		216.481	212.828	212.993
3.4	225.12		226.821	224.435	224.252
3.5	233.9		235.836	233.638	234.479
3.6	242.69		244.085	242.254	245.121
3.7	251.47		252.329	250.727	252.748
3.8	260.26		260.507	258.147	259.504
3.9	269.05		268.614	268.049	268.668
4	277.88		277.666	275.969	275.574
4.1	286.16		286.094	283.307	284.536
4.2	292.02		292.782	290.699	291.234
4.3	297.89		298.208	296.615	299.076
4.4	303.75		303.293	302.346	304.716
4.5	309.61		308.862	308.032	310.017
4.6	315.47		314.856	313.975	315.079
4.7	321.34		321.033	319.596	319.735
4.8	326.65		326.634	325.072	324.747
4.9	330.2		330.701	329.052	329.289
5	333.76		334.012	332.928	333.323
5.1	337.32		337.476	336.658	336.757
5.2	340.87		342.397	340.104	340.334
5.3	344.43		347.408	342.812	343.568
5.4	347.99		349.387	345.781	347.871
5.5	350.34		351.661	349.548	351.928
5.6	352.74		354.236	351.892	353.784
5.7	355.15		356.474	353.996	355.314
5.8	357.56		358.895	356.293	358.339
5.9	359.99		361.113	358.24	360.785
6	362.44		362.836	360.512	362.08
6.1	363.79		364.024	363.133	363.963
6.2	364.74		365.793	364.715	365.76
6.3	365.7		367.91	366.109	366.875
6.4	366.65		369.769	368.072	368.208
6.5	367.61		371.115	369.461	370.451
6.6	368.57		371.858	369.941	370.447
6.7	369.52		371.711	370.737	370.04
6.8	370.48		371.69	371.294	370.676
6.9	371.43		372.476	371.613	372.036
7	372.39		373.044	371.991	372.69
7.1	373.34		373.457	372.624	373.142
7.2	374.3		374.082	373.459	373.855
7.3	375.19		375.033	374.378	374.7
7.4	375.88		376.077	375.343	375.644
7.5	376.58		377.108	376.286	376.611
7.6	377.27		378.129	377.206	377.583
7.7	377.96		379.086	378.097	378.479
7.8	378.65		379.846	378.73	379.024
7.9	379.34		380.458	379.244	379.395
8	380.03		380.92	379.832	379.925
8.1	380.73		381.511	380.405	380.654
8.2	381.42		382.138	380.985	381.378
8.3	382.11		382.714	381.586	381.977
8.4	382.8		383.315	382.223	382.636
8.5	383.49		383.964	382.911	383.315
8.6	383.99		384.653	383.612	384.013
8.7	384.41		385.347	384.313	384.71
8.8	384.83		386.025	385.016	385.403
8.9	385.25		386.716	385.723	386.106
9	385.67		387.266	386.223	386.54
9.1	386.09		387.65	386.438	386.65
9.2	386.51		387.853	386.681	386.809
9.3	386.94		388.087	387.009	387.19
9.4	387.36		388.434	387.333	387.652
9.5	387.78		388.753	387.679	388.033
9.6	388.2		389.082	388.044	388.396
9.7	388.62		389.46	388.462	388.794
9.8	389.04		389.893	388.892	389.202
9.9	389.46		390.346	389.304	389.608
10	389.88		390.776	389.723	390.032
10.1	390.3		391.215	390.15	390.462
10.2	390.73		391.66	390.586	390.892
10.3	391.15		392.1	391.01	391.32
10.4	391.57		392.532	391.442	391.742
10.5	391.99		392.967	391.852	392.167
10.6	392.41		393.415	392.289	392.613
10.7	392.83		393.853	392.731	393.046
10.8	393.25		394.286	393.152	393.467
10.9	393.67		394.707	393.585	393.885
11	394.09		395.128	393.999	394.311
11.1	394.44		395.564	394.437	394.728
11.2	394.77		395.985	394.84	395.154
11.3	395.09		396.406	395.264	395.58
11.4	395.42		396.815	395.701	396.003
11.5	395.74		397.2	396.029	396.311
11.6	396.06		397.51	396.252	396.528
11.7	396.39		397.743	396.493	396.774
11.8	396.71		398.002	396.79	397.088
11.9	397.03		398.292	397.086	397.409
12	397.36		398.579	397.379	397.711
12.1	397.68		398.871	397.679	398.028
12.2	398		399.165	398.004	398.343
12.3	398.33		399.508	398.323	398.646
12.4	398.65		399.82	398.642	398.968
12.5	398.97		400.14	398.97	399.295
12.6	399.3		400.476	399.298	399.607
12.7	399.62		400.802	399.613	399.927
12.8	399.94		401.13	399.929	400.26
12.9	400.27		401.459	400.258	400.559
13	400.59		401.792	400.564	400.879
13.1	400.91		402.115	400.905	401.204
13.2	401.24		402.454	401.21	401.513
13.3	401.56		402.783	401.523	401.839
13.4	401.88		403.107	401.851	402.166
13.5	402.21		403.439	402.168	402.464
13.6	402.53		403.762	402.493	402.786
13.7	402.85		404.087	402.814	403.106
13.8	403.18		404.426	403.134	403.405
13.9	403.5		404.753	403.46	403.732
14	403.82		405.068	403.783	404.049
14.1	404.15		405.398	404.088	404.346
14.2	404.47		405.726	404.402	404.675
14.3	404.8		406.038	404.733	404.992
14.4	405.12		406.37	405.029	405.29
14.5	405.44		406.695	405.351	405.611
14.6	405.77		407.004	405.683	405.93
14.7	406.09		407.352	405.998	406.237
14.8	406.41		407.67	406.306	406.554
14.9	406.74		407.998	406.621	406.85
15	407.06		408.312	406.929	407.17
15.1	407.38		408.635	407.257	407.483
15.2	407.71		408.969	407.567	407.787
15.3	408.03		409.294	407.872	408.112
15.4	408.35		409.613	408.188	408.429
15.5	408.68		409.933	408.509	408.723
15.6	409		410.268	408.809	409.052
15.7	409.32		410.585	409.126	409.381
15.8	409.65		410.919	409.44	409.671
15.9	409.97		411.244	409.752	409.998
16	410.29		411.57	410.078	410.325
16.1	410.57		411.9	410.363	410.625
16.2	410.83		412.228	410.685	410.952
16.3	411.09		412.547	411.015	411.283
16.4	411.35		412.884	411.319	411.585
16.5	411.61		413.168	411.573	411.853
16.6	411.87		413.421	411.742	412.05
16.7	412.13		413.633	411.921	412.267
16.8	412.39		413.838	412.149	412.524
16.9	412.65		414.067	412.398	412.776
17	412.91		414.314	412.636	413.03
17.1	413.17		414.57	412.877	413.3
17.2	413.43		414.835	413.122	413.553
17.3	413.69		415.102	413.382	413.817
17.4	413.95		415.351	413.64	414.075
17.5	414.21		415.619	413.88	414.349
17.6	414.47		415.895	414.141	414.614
17.7	414.73		416.159	414.386	414.88
17.8	414.99		416.417	414.655	415.145
17.9	415.25		416.683	414.883	415.416
18	415.51		416.946	415.16	415.688
18.1	415.77		417.223	415.417	415.954
18.2	416.03		417.48	415.663	416.229
18.3	416.29		417.752	415.898	416.491
18.4	416.55		418.023	416.171	416.758
18.5	416.81		418.285	416.419	417.022
18.6	417.07		418.538	416.662	417.294
18.7	417.33		418.808	416.907	417.569
18.8	417.59		419.08	417.173	417.831
18.9	417.85		419.335	417.423	418.107
19	418.11		419.599	417.673	418.36
19.1	418.37		419.866	417.934	418.635
19.2	418.63		420.132	418.181	418.897
19.3	418.89		420.396	418.437	419.163
19.4	419.15		420.657	418.696	419.422
19.5	419.41		420.919	418.939	419.685
19.6	419.67		421.192	419.202	419.952
19.7	419.93		421.45	419.448	420.213
19.8	420.19		421.716	419.701	420.472
19.9	420.45		421.967	419.955	420.724
20	420.71		422.238	420.217	420.981
20.1	420.97		422.502	420.461	421.24
20.2	421.23		422.763	420.714	421.49
20.3	421.49		423.028	420.983	421.752
20.4	421.75		423.295	421.232	421.995
20.5	422.01		423.553	421.486	422.253
20.6	422.27		423.816	421.735	422.5
20.7	422.53		424.075	421.999	422.755
20.8	422.79		424.347	422.248	422.999
20.9	423.05		424.594	422.505	423.25
21	423.31		424.859	422.765	423.495
21.1	423.56		425.132	423.013	423.742
21.2	423.81		425.407	423.269	423.983
21.3	424.05		425.666	423.536	424.225
21.4	424.29		425.923	423.789	424.474
21.5	424.54		426.172	424.026	424.692
21.6	424.78		426.427	424.262	424.923
21.7	425.03		426.658	424.496	425.139
21.8	425.27		426.879	424.71	425.344
21.9	425.51		427.123	424.948	425.581
22	425.76		427.351	425.198	425.8
22.1	426		427.603	425.44	426.027
22.2	426.25		427.863	425.674	426.262
22.3	426.49		428.091	425.913	426.474
22.4	426.74		428.352	426.164	426.699
22.5	426.98		428.58	426.413	426.93
22.6	427.22		428.846	426.655	427.153
22.7	427.47		429.084	426.899	427.384
22.8	427.71		429.33	427.142	427.613
22.9	427.96		429.57	427.388	427.842
23	428.2		429.818	427.634	428.049
23.1	428.44		430.058	427.88	428.285
23.2	428.68		430.301	428.123	428.517
23.3	428.91		430.564	428.367	428.74
23.4	429.14		430.806	428.616	428.965
23.5	429.38		431.044	428.851	429.191
23.6	429.61		431.276	429.078	429.409
23.7	429.84		431.494	429.301	429.618
23.8	430.07		431.731	429.524	429.827
23.9	430.3		431.961	429.761	430.057
24	430.54		432.18	430.003	430.277
24.1	430.77		432.419	430.226	430.485
24.2	431		432.655	430.46	430.702
24.3	431.23		432.865	430.678	430.927
24.4	431.46		433.117	430.928	431.157
24.5	431.7		433.359	431.182	431.383
24.6	431.93		433.602	431.386	431.587
24.7	432.16		433.821	431.616	431.807
24.8	432.39		434.039	431.856	432.034
24.9	432.62		434.284	432.101	432.264
25	432.86		434.519	432.336	432.487
25.1	433.09		434.756	432.54	432.698
25.2	433.32		434.984	432.776	432.928
25.3	433.55		435.212	433.004	433.141
25.4	433.77		435.451	433.241	433.372
25.5	434		435.68	433.494	433.599
25.6	434.22		435.924	433.713	433.811
25.7	434.45		436.157	433.919	434.03
25.8	434.67		436.363	434.141	434.248
25.9	434.89		436.594	434.354	434.457
26	435.12		436.803	434.564	434.669
26.1	435.34		437.032	434.796	434.891
26.2	435.57		437.249	435.018	435.117
26.3	435.79		437.479	435.227	435.32
26.4	436.02		437.71	435.437	435.559
26.5	436.24		437.915	435.674	435.785
26.6	436.46		438.153	435.901	436.011
26.7	436.69		438.38	436.103	436.241
26.8	436.91		438.604	436.323	436.475
26.9	437.14		438.832	436.533	436.71
27	437.36		439.055	436.757	436.937
27.1	437.58		439.273	436.966	437.189
27.2	437.81		439.491	437.199	437.43
27.3	438.03		439.728	437.424	437.672
27.4	438.25		439.953	437.632	437.912
27.5	438.47		440.168	437.833	438.141
27.6	438.69		440.394	438.069	438.389
27.7	438.91		440.613	438.278	438.647
27.8	439.13		440.834	438.496	438.884
27.9	439.36		441.058	438.701	439.118
28	439.58		441.256	438.908	439.362
28.1	439.8		441.477	439.12	439.601
28.2	440.02		441.697	439.339	439.847
28.3	440.24		441.923	439.573	440.106
28.4	440.46		442.159	439.794	440.353
28.5	440.68		442.376	440.005	440.58
28.6	440.9		442.6	440.209	440.828
28.7	441.12		442.799	440.426	441.072
28.8	441.34		443.02	440.636	441.307
28.9	441.56		443.242	440.853	441.539
29	441.78		443.466	441.069	441.779
29.1	442		443.674	441.288	442.011
29.2	442.22		443.895	441.501	442.244
29.3	442.44		444.113	441.727	442.477
29.4	442.66		444.335	441.932	442.711
29.5	442.88		444.555	442.162	442.95
29.6	443.1		444.775	442.375	443.179
29.7	443.32		444.989	442.592	443.416
29.8	443.54		445.2	442.809	443.636
29.9	443.76		445.42	443.023	443.869
30	443.97		445.642	443.245	444.096
30.1	444.19		445.868	443.453	444.319
30.2	444.41		446.069	443.678	444.551
30.3	444.63		446.29	443.905	444.776
30.4	444.85		446.497	444.105	444.986
30.5	445.06		446.71	444.315	445.205
30.6	445.28		446.923	444.551	445.444
30.7	445.5		447.137	444.752	445.679
30.8	445.72		447.368	444.992	445.898
30.9	445.93		447.573	445.182	446.115
31	446.15		447.793	445.397	446.34
31.1	446.37		447.991	445.637	446.574
31.2	446.59		448.213	445.865	446.797
31.3	446.8		448.442	446.059	447.005
31.4	447.02		448.643	446.284	447.226
31.5	447.24		448.862	446.508	447.464
31.6	447.46		449.077	446.739	447.69
31.7	447.67		449.307	446.952	447.902
31.8	447.89		449.511	447.169	448.126
31.9	448.1		449.724	447.398	448.359
32	448.32		449.946	447.624	448.596
32.1	448.54		450.168	447.828	448.796
32.2	448.75		450.386	448.052	449.019
32.3	448.97		450.585	448.254	449.245
32.4	449.19		450.789	448.478	449.46
32.5	449.4		451.011	448.715	449.695
32.6	449.62		451.226	448.939	449.909
32.7	449.83		451.466	449.147	450.124
32.8	450.04		451.654	449.387	450.37
32.9	450.26		451.885	449.603	450.573
33	450.47		452.112	449.819	450.787
33.1	450.69		452.307	450.039	451.018
33.2	450.9		452.518	450.248	451.22
33.3	451.12		452.736	450.479	451.446
33.4	451.33		452.937	450.691	451.671
33.5	451.54		453.164	450.922	451.873
33.6	451.76		453.379	451.149	452.118
33.7	451.97		453.602	451.373	452.339
33.8	452.18		453.806	451.596	452.555
33.9	452.4		454.019	451.812	452.755
34	452.61		454.241	452.031	452.985
34.1	452.82		454.436	452.253	453.211
34.2	453.03		454.665	452.462	453.409
34.3	453.25		454.878	452.695	453.638
34.4	453.46		455.086	452.907	453.855
34.5	453.67		455.304	453.135	454.065
34.6	453.88		455.513	453.331	454.277
34.7	454.09		455.724	453.572	454.5
34.8	454.31		455.941	453.795	454.722
34.9	454.52		456.154	454.001	454.923
35	454.73		456.369	454.207	455.137
35.1	454.94		456.57	454.412	455.354
35.2	455.15		456.803	454.645	455.578
35.3	455.36		457.008	454.884	455.8
35.4	455.57		457.231	455.072	455.993
35.5	455.79		457.428	455.27	456.207
35.6	456		457.638	455.486	456.425
35.7	456.21		457.843	455.698	456.645
35.8	456.42		458.057	455.911	456.851
35.9	456.63		458.268	456.125	457.072
36	456.84		458.484	456.353	457.295
36.1	457.05		458.713	456.563	457.498
36.2	457.27		458.913	456.755	457.707
36.3	457.48		459.121	456.96	457.919
36.4	457.69		459.319	457.167	458.122
36.5	457.9		459.526	457.374	458.34
36.6	458.12		459.745	457.592	458.56
36.7	458.33		459.95	457.817	458.78
36.8	458.54		460.168	458.011	458.98
36.9	458.76		460.379	458.208	459.183
37	458.97		460.575	458.43	459.413
37.1	459.19		460.787	458.654	459.629
37.2	459.4		460.999	458.841	459.817
37.3	459.62		461.205	459.045	460.046
37.4	459.83		461.411	459.275	460.265
37.5	460.05		461.63	459.472	460.47
37.6	460.27		461.829	459.681	460.688
37.7	460.48		462.045	459.898	460.913
37.8	460.7		462.25	460.105	461.127
37.9	460.92		462.457	460.307	461.329
38	461.14		462.667	460.529	461.565
38.1	461.36		462.874	460.735	461.762
38.2	461.58		463.092	460.94	461.975
38.3	461.8		463.287	461.157	462.2
38.4	462.03		463.503	461.384	462.42
38.5	462.25		463.71	461.585	462.631
38.6	462.48		463.925	461.803	462.852
38.7	462.7		464.141	462.02	463.072
38.8	462.93		464.354	462.255	463.302
38.9	463.16		464.57	462.484	463.525
39	463.39		464.792	462.694	463.733
39.1	463.62		464.999	462.928	463.959
39.2	463.85		465.217	463.14	464.177
39.3	464.08		465.437	463.379	464.418
39.4	464.32		465.655	463.614	464.645
39.5	464.56		465.883	463.836	464.865
39.6	464.79		466.104	464.066	465.086
39.7	465.03		466.313	464.297	465.316
39.8	465.27		466.545	464.536	465.569
39.9	465.52		466.771	464.795	465.811
40	465.76		466.996	465.031	466.03
40.1	466.01		467.235	465.268	466.258
40.2	466.26		467.457	465.51	466.505
40.3	466.51		467.711	465.78	466.752
40.4	466.76		467.952	466.023	466.976
40.5	467.02		468.199	466.287	467.217
40.6	467.28		468.435	466.543	467.478
40.7	467.54		468.689	466.814	467.725
40.8	467.8		468.942	467.069	467.96
40.9	468.07		469.188	467.348	468.216
41	468.34		469.455	467.625	468.488
41.1	468.61		469.717	467.913	468.738
41.2	468.89		469.985	468.172	468.988
41.3	469.17		470.248	468.464	469.259
41.4	469.46		470.536	468.758	469.54
41.5	469.74		470.807	469.058	469.812
41.6	470.04		471.1	469.349	470.085
41.7	470.33		471.394	469.661	470.374
41.8	470.64		471.707	469.958	470.658
41.9	470.94		472.004	470.277	470.933
42	471.26		472.319	470.586	471.232
42.1	471.58		472.618	470.905	471.532
42.2	471.9		472.938	471.225	471.835
42.3	472.23		473.265	471.558	472.144
42.4	472.57		473.588	471.887	472.453
42.5	472.92		473.937	472.229	472.792
42.6	473.28		474.265	472.563	473.113
42.7	473.65		474.613	472.892	473.433
42.8	474.05		474.95	473.262	473.805
42.9	474.44		475.318	473.617	474.166
43	474.86		475.695	473.993	474.533
43.1	475.29		476.078	474.381	474.92
43.2	475.73		476.501	474.787	475.344
43.3	476.2		476.914	475.221	475.769
43.4	476.67		477.347	475.622	476.197
43.5	477.17		477.803	476.069	476.676
43.6	477.69		478.254	476.516	477.146
43.7	478.22		478.759	476.984	477.644
43.8	478.78		479.256	477.475	478.15
43.9	479.35		479.794	477.974	478.68
44	479.98		480.361	478.505	479.252
44.1	480.64		480.952	479.054	479.838
44.2	481.33		481.557	479.638	480.429
44.3	482.06		482.189	480.233	481.054
44.4	482.81		482.876	480.903	481.742
44.5	483.59		483.627	481.678	482.507
44.6	484.41		484.388	482.469	483.271
44.7	485.26		485.2	483.284	484.084
44.8	486.13		486.038	484.153	484.929
44.9	487.04		486.911	485.024	485.793
45	487.98		487.811	485.956	486.698
45.1	488.94		488.763	486.945	487.646
45.2	489.87		489.732	487.94	488.599
45.3	490.81		490.739	488.977	489.585
45.4	491.76		491.781	490.048	490.625
45.5	492.72		492.813	491.138	491.679
45.6	493.69		493.783	492.138	492.658
45.7	494.59		494.701	493.057	493.605
45.8	495.47		495.65	494	494.594
45.9	496.33		496.577	495.001	495.589
46	497.16		497.511	495.999	496.572
46.1	497.97		498.36	496.871	497.469
46.2	498.72		499.158	497.597	498.272
46.3	499.43		499.932	498.335	499.104
46.4	500.11		500.661	499.04	499.879
46.5	500.75		501.35	499.744	500.634
46.6	501.36		501.982	500.371	501.302
46.7	501.94		502.557	500.916	501.918
46.8	502.48		503.108	501.424	502.505
46.9	503		503.621	501.923	503.053
47	503.48		504.098	502.411	503.578
47.1	503.96		504.553	502.878	504.064
47.2	504.42		504.995	503.294	504.527
47.3	504.85		505.393	503.703	504.937
47.4	505.27		505.764	504.089	505.346
47.5	505.67		506.139	504.468	505.741
47.6	506.08		506.53	504.863	506.156
47.7	506.48		506.865	505.237	506.539
47.8	506.86		507.207	505.574	506.886
47.9	507.24		507.546	505.901	507.245
48	507.61		507.897	506.255	507.62
48.1	507.99		508.259	506.635	507.993
48.2	508.37		508.591	506.986	508.331
48.3	508.74		508.929	507.316	508.677
48.4	509.1		509.266	507.645	509.017
48.5	509.47		509.61	507.975	509.372
48.6	509.84		509.98	508.344	509.739
48.7	510.21		510.322	508.699	510.094
48.8	510.57		510.661	509.032	510.433
48.9	510.94		511.013	509.357	510.764
49	511.3		511.361	509.707	511.145
49.1	511.67		511.718	510.068	511.503
49.2	512.04		512.072	510.393	511.835
49.3	512.4		512.423	510.732	512.18
49.4	512.77		512.766	511.074	512.536
49.5	513.13		513.123	511.424	512.875
49.6	513.5		513.497	511.785	513.25
49.7	513.87		513.844	512.133	513.584
49.8	514.23		514.198	512.469	513.945
49.9	514.6		514.555	512.822	514.29
50	514.96		514.919	513.189	514.638
50.1	515.33		515.295	513.559	515.003
50.2	515.69		515.646	513.909	515.334
50.3	516.06		516.004	514.269	515.677
50.4	516.42		516.376	514.63	516.029
50.5	516.78		516.728	515.006	516.384
50.6	517.14		517.1	515.385	516.739
50.7	517.5		517.463	515.751	517.071
50.8	517.86		517.839	516.149	517.436
50.9	518.22		518.195	516.503	517.748
51	518.58		518.552	516.882	518.094
51.1	518.94		518.917	517.263	518.434
51.2	519.29		519.275	517.66	518.777
51.3	519.64		519.645	518.05	519.127
51.4	520		520.021	518.451	519.471
51.5	520.35		520.395	518.854	519.809
51.6	520.7		520.767	519.228	520.137
51.7	521.04		521.121	519.598	520.448
51.8	521.39		521.477	520.007	520.798
51.9	521.73		521.834	520.407	521.132
52	522.08		522.204	520.788	521.47
52.1	522.42		522.549	521.177	521.782
52.2	522.76		522.905	521.562	522.095
52.3	523.1		523.259	521.938	522.421
52.4	523.44		523.617	522.334	522.748
52.5	523.78		523.982	522.733	523.073
52.6	524.12		524.336	523.1	523.382
52.7	524.46		524.698	523.469	523.695
52.8	524.8		525.048	523.845	524.009
52.9	525.15		525.41	524.236	524.357
53	525.49		525.752	524.618	524.666
53.1	525.83		526.125	524.99	524.991
53.2	526.18		526.477	525.36	525.309
53.3	526.53		526.86	525.784	525.636
53.4	526.88		527.219	526.162	525.963
53.5	527.24		527.584	526.528	526.264
53.6	527.6		527.952	526.896	526.613
53.7	527.96		528.347	527.295	526.945
53.8	528.33		528.704	527.685	527.286
53.9	528.71		529.101	528.086	527.619
54	529.09		529.491	528.466	527.976
54.1	529.47		529.885	528.867	528.303
54.2	529.87		530.291	529.259	528.663
54.3	530.27		530.72	529.674	529.058
54.4	530.68		531.128	530.12	529.424
54.5	531.1		531.537	530.491	529.769
54.6	531.53		532.009	530.896	530.147
54.7	531.97		532.442	531.341	530.561
54.8	532.41		532.913	531.773	530.948
54.9	532.87		533.38	532.202	531.357
55	533.35		533.866	532.629	531.78
55.1	533.83		534.354	533.101	532.191
55.2	534.33		534.866	533.521	532.625
55.3	534.84		535.371	533.965	533.043
55.4	535.37		535.918	534.456	533.529
55.5	535.91		536.49	534.928	534.036
55.6	536.47		537.044	535.418	534.507
55.7	537.04		537.642	535.893	535.015
55.8	537.64		538.241	536.4	535.524
55.9	538.25		538.868	536.924	536.066
56	538.89		539.485	537.427	536.627
56.1	539.55		540.116	537.957	537.193
56.2	540.23		540.753	538.509	537.782
56.3	540.94		541.455	539.097	538.417
56.4	541.67		542.143	539.684	539.099
56.5	542.44		542.835	540.333	539.804
56.6	543.24		543.577	540.934	540.518
56.7	544.07		544.321	541.627	541.287
56.8	544.93		545.067	542.327	542.108
56.9	545.84		545.893	543.068	542.967
57	546.79		546.759	543.887	543.914
57.1	547.79		547.693	544.737	544.898
57.2	548.84		548.671	545.647	545.92
57.3	549.95		549.709	546.626	547.029
57.4	551.13		550.818	547.738	548.234
57.5	552.37		551.988	548.929	549.524
57.6	553.69		553.216	550.18	550.921
57.7	555.1		554.525	551.537	552.383
57.8	556.62		555.941	553.085	553.982
57.9	558.24		557.461	554.63	555.682
58	560		559.121	556.18	557.463
58.1	561.91		560.939	557.841	559.401
58.2	563.99		563.036	559.709	561.527
58.3	566.28		565.414	561.78	563.779
58.4	568.81		568.219	564.12	566.169
58.5	571.65		571.473	567.154	568.858
58.6	574.98		575.349	571.079	571.863
58.7	578.87		579.706	576.137	575.271
58.8	583.4		584.948	581.925	579.384
58.9	588.68		591.459	588.372	584.524
59	595.2		599.754	595.987	591.576
59.1	603.04		609.108	604.76	601.496
59.2	612.83		620.007	614.519	612.872
59.3	625.74		633.024	626.672	626.256
59.4	641.58		649.872	642.513	643.879
59.5	660.36		670.034	660.03	673.042
59.6	680.12		691.206	677.068	699.03
59.7	701.13		711.174	698.991	711.166
59.8	723.39		728.937	722.553	723.473
59.9	744.6		744.842	745.119	743.995
60	763.78		759.052	764.909	765.197
60.1	780.89		772.967	781.937	783.643
60.2	796.13		797.791	799.111	798.115
60.3	809.7		814.265	812.209	813.692
60.4	821.82		823.985	824.662	827.293
60.5	832.65		833.487	835.236	836.731
60.6	842.35		841.465	843.385	843.732
60.7	850.98		850.25	848.856	851.094
60.8	858.58		858.952	857.334	859.066
60.9	864.96		866.854	864.576	867.193
61	871.07		872.949	868.12	874.616
61.1	874.57		877.829	870.218	880.725
61.2	877.32		881.619	872.642	885.301
61.3	880.08		884.085	875.717	887.926
61.4	882.84		887.685	879.99	890.815
61.5	883.28		886.118	883.963	889.965
61.6	882.84		881.618	885.511	885.524
61.7	882.4		882.958	886.281	885.787
61.8	881.95		885.923	888.801	888.379
61.9	879.08		882.876	890.29	885.652
62	875		875.089	888.298	878.077
62.1	870.92		871.25	881.451	874.403
62.2	866.84		870.796	871.891	873.576
62.3	861.69		864.966	863.312	866.723
62.4	855.28		849.425	849.345	854.22
62.5	848.13		840.277	836.99	846.452
62.6	840.23		834.33	831.754	842.158
62.7	831.59		827.751	829.72	836.025
62.8	822.21		819.474	825.216	826.671
62.9	812.08		810.094	818.062	816.751
63	801.22		798.434	806.189	806.36
63.1	787.93		787.278	790.714	793.814
63.2	772.83		776.817	774.519	780.548
63.3	757.73		764.012	763.221	769.233
63.4	742.63		749.8	749.247	757.156
63.5	727.06		733.638	735.425	739.684
63.6	710.48		717.225	721.251	723.009
63.7	698.94		705.601	701.998	702.064
63.8	690.78		694.197	687.821	687.957
63.9	682.63		680.91	675.768	671.112
64	674.57		666.43	656.646	647.775
64.1	666.51		641.271	639.656	634.38
64.2	658.45		646.571	643.163	646.326
64.3	651.18		649.718	647.59	662.842
64.4	644.06		648.153	645.274	649.082
64.5	636.95		639.583	638.817	641.649
64.6	631.07		631.275	631.317	632.096
64.7	625.37		626.359	624.649	625.903
64.8	619.67		622.944	619.149	621.432
64.9	615.22		617.732	612.705	613.321
65	610.89		611.644	607.247	606.101
65.1	606.55		605.756	604.067	603.769
65.2	603.77		601.172	599.038	598.062
65.3	601.05		596.572	594.828	593.524
65.4	598.33		593.313	593.171	593.654
65.5	595.61		591.025	589.592	590.034
65.6	592.89		589.252	587.593	587.89
65.7	590.2		588.303	588.482	590.947
65.8	588.11		587.456	586.928	588.832
65.9	586.02		585.305	584.531	584.298
66	583.93		582.55	580.973	581.907
66.1	581.84		579.812	578.067	579.34
66.2	579.75		577.971	576.34	577.934
66.3	577.75		576.778	575.636	577.712
66.4	576.37		575.272	574.027	575.905
66.5	574.99		573.331	572.066	573.487
66.6	573.6		571.177	569.66	571.497
66.7	572.22		569.288	567.68	569.691
66.8	570.84		568.378	566.894	569.312
66.9	569.46		568.14	567.196	569.945
67	568.08		567.696	566.575	568.851
67.1	566.7		566.615	565.321	567.132
67.2	565.31		565.279	563.506	565.843
67.3	563.93		563.924	561.895	564.497
67.4	562.55		562.471	560.1	563.057
67.5	561.21		561.237	558.323	561.632
67.6	559.95		559.859	556.686	560.182
67.7	558.69		558.531	555.258	558.76
67.8	557.44		557.199	553.848	557.364
67.9	556.18		555.947	552.529	556.008
68	554.93		554.863	551.494	554.902
68.1	553.67		553.803	550.529	553.84
68.2	552.42		552.726	549.429	552.581
68.3	551.16		551.572	548.257	551.267
68.4	549.91		550.386	547.02	549.895
68.5	548.65		549.189	545.832	548.582
68.6	547.39		547.998	544.668	547.278
68.7	546.17		546.801	543.552	545.991
68.8	545		545.616	542.46	544.711
68.9	543.82		544.443	541.426	543.466
69	542.64		543.248	540.365	542.188
69.1	541.46		542.1	539.381	541.037
69.2	540.28		541.047	538.538	540.03
69.3	539.1		539.999	537.694	538.988
69.4	537.93		538.875	536.735	537.871
69.5	536.75		537.652	535.71	536.746
69.6	535.57		536.413	534.67	535.635
69.7	534.39		535.174	533.598	534.543
69.8	533.21		533.944	532.514	533.48
69.9	532.05		532.73	531.422	532.403
70	530.91		531.495	530.266	531.325
70.1	529.77		530.262	529.1	530.245
70.2	528.64		529.042	527.888	529.172
70.3	527.51		527.871	526.722	528.115
70.4	526.39		526.763	525.579	527.132
70.5	525.28		525.676	524.455	526.115
70.6	524.16		524.601	523.291	525.088
70.7	523.06		523.507	522.137	524.068
70.8	522.12		522.438	520.981	523.044
70.9	521.6		521.385	519.893	522.044
71	521.08		520.353	518.801	521.023
71.1	520.56		519.336	517.73	520.019
71.2	520.05		518.575	516.938	519.267
71.3	519.53		518.535	516.971	519.258
71.4	519.02		518.653	517.391	519.35
71.5	518.51		518.48	517.315	518.972
71.6	518.01		518.187	516.893	518.563
71.7	517.5		517.733	516.353	518.134
71.8	517		517.251	515.816	517.67
71.9	516.5		516.796	515.282	517.223
72	516		516.405	514.773	516.757
72.1	515.5		515.953	514.288	516.302
72.2	515.01		515.472	513.818	515.812
72.3	514.51		515.022	513.362	515.358
72.4	514.02		514.543	512.896	514.906
72.5	513.54		514.081	512.428	514.431
72.6	513.05		513.615	511.983	513.97
72.7	512.57		513.155	511.539	513.513
72.8	512.09		512.687	511.076	513.045
72.9	511.61		512.269	510.635	512.61
73	511.13		511.811	510.198	512.166
73.1	510.66		511.343	509.751	511.692
73.2	510.19		510.908	509.312	511.263
73.3	509.72		510.463	508.868	510.815
73.4	509.25		509.995	508.42	510.364
73.5	508.78		509.558	507.989	509.925
73.6	508.32		509.124	507.561	509.468
73.7	507.86		508.671	507.125	509.033
73.8	507.4		508.224	506.687	508.594
73.9	506.94		507.783	506.251	508.144
74	506.48		507.334	505.817	507.714
74.1	506.03		506.902	505.4	507.283
74.2	505.58		506.46	504.973	506.829
74.3	505.13		506.002	504.545	506.4
74.4	504.68		505.552	504.107	505.946
74.5	504.24		505.117	503.688	505.524
74.6	503.79		504.687	503.278	505.102
74.7	503.35		504.249	502.854	504.661
74.8	502.9		503.8	502.421	504.216
74.9	502.46		503.368	502.021	503.793
75	502.02		502.93	501.595	503.37
75.1	501.58		502.5	501.166	502.926
75.2	501.14		502.066	500.746	502.487
75.3	500.71		501.631	500.307	502.056
75.4	500.27		501.208	499.91	501.627
75.5	499.84		500.777	499.485	501.186
75.6	499.41		500.352	499.069	500.738
75.7	498.98		499.943	498.669	500.317
75.8	498.56		499.518	498.24	499.884
75.9	498.13		499.097	497.833	499.455
76	497.71		498.693	497.407	499.02
76.1	497.29		498.268	496.996	498.588
76.2	496.87		497.869	496.608	498.168
76.3	496.45		497.466	496.195	497.745
76.4	496.03		497.057	495.782	497.31
76.5	495.62		496.659	495.381	496.895
76.6	495.2		496.26	494.967	496.449
76.7	494.79		495.85	494.558	496.026
76.8	494.38		495.443	494.142	495.589
76.9	493.97		495.041	493.743	495.176
77	493.57		494.639	493.332	494.746
77.1	493.16		494.233	492.91	494.313
77.2	492.76		493.842	492.511	493.899
77.3	492.36		493.447	492.098	493.481
77.4	491.96		493.051	491.712	493.066
77.5	491.56		492.652	491.315	492.642
77.6	491.17		492.257	490.904	492.222
77.7	490.77		491.862	490.505	491.814
77.8	490.38		491.462	490.103	491.398
77.9	489.99		491.063	489.686	490.985
78	489.6		490.679	489.301	490.575
78.1	489.21		490.286	488.904	490.165
78.2	488.83		489.887	488.493	489.744
78.3	488.44		489.49	488.113	489.339
78.4	488.06		489.122	487.719	488.933
78.5	487.68		488.739	487.31	488.529
78.6	487.3		488.358	486.923	488.136
78.7	486.92		487.98	486.542	487.735
78.8	486.55		487.615	486.144	487.333
78.9	486.17		487.248	485.755	486.935
79	485.8		486.882	485.37	486.55
79.1	485.43		486.518	484.993	486.151
79.2	485.06		486.158	484.617	485.766
79.3	484.7		485.8	484.232	485.375
79.4	484.32		485.441	483.851	484.987
79.5	483.95		485.103	483.486	484.607
79.6	483.57		484.744	483.122	484.231
79.7	483.2		484.404	482.762	483.849
79.8	482.83		484.05	482.398	483.462
79.9	482.46		483.674	482.016	483.064
80	482.1		483.305	481.636	482.676
80.1	481.73		482.937	481.262	482.291
80.2	481.37		482.579	480.911	481.906
80.3	481		482.211	480.551	481.519
80.4	480.64		481.865	480.211	481.16
80.5	480.28		481.503	479.868	480.781
80.6	479.92		481.153	479.513	480.406
80.7	479.56		480.792	479.172	480.032
80.8	479.21		480.443	478.829	479.662
80.9	478.85		480.099	478.497	479.305
81	478.5		479.751	478.166	478.943
81.1	478.14		479.404	477.833	478.57
81.2	477.79		479.08	477.51	478.226
81.3	477.44		478.752	477.183	477.868
81.4	477.09		478.426	476.856	477.51
81.5	476.75		478.078	476.524	477.15
81.6	476.4		477.748	476.183	476.798
81.7	476.05		477.43	475.868	476.455
81.8	475.71		477.092	475.542	476.104
81.9	475.37		476.777	475.229	475.768
82	475.03		476.45	474.92	475.434
82.1	474.69		476.127	474.57	475.076
82.2	474.35		475.794	474.246	474.737
82.3	474.01		475.471	473.925	474.418
82.4	473.68		475.15	473.603	474.079
82.5	473.34		474.815	473.282	473.744
82.6	473.01		474.487	472.948	473.419
82.7	472.68		474.157	472.602	473.082
82.8	472.34		473.826	472.284	472.761
82.9	472.02		473.501	471.948	472.431
83	471.69		473.163	471.612	472.091
83.1	471.36		472.838	471.28	471.786
83.2	471.04		472.505	470.935	471.458
83.3	470.71		472.183	470.604	471.142
83.4	470.39		471.858	470.288	470.846
83.5	470.07		471.537	469.952	470.515
83.6	469.74		471.222	469.607	470.209
83.7	469.41		470.883	469.28	469.906
83.8	469.08		470.585	468.938	469.585
83.9	468.76		470.262	468.621	469.284
84	468.43		469.948	468.283	468.973
84.1	468.1		469.621	467.92	468.642
84.2	467.78		469.289	467.58	468.318
84.3	467.45		468.974	467.247	468.017
84.4	467.13		468.673	466.924	467.702
84.5	466.81		468.345	466.582	467.372
84.6	466.49		468.047	466.252	467.073
84.7	466.16		467.727	465.924	466.768
84.8	465.84		467.432	465.609	466.452
84.9	465.52		467.125	465.285	466.155
85	465.21		466.834	464.971	465.864
85.1	464.89		466.528	464.638	465.532
85.2	464.57		466.215	464.325	465.216
85.3	464.26		465.916	464.009	464.932
85.4	463.94		465.624	463.705	464.641
85.5	463.63		465.349	463.413	464.322
85.6	463.31		465.047	463.087	464.012
85.7	463		464.763	462.771	463.718
85.8	462.69		464.445	462.477	463.427
85.9	462.38		464.171	462.158	463.124
86	462.07		463.868	461.858	462.814
86.1	461.76		463.576	461.549	462.522
86.2	461.45		463.284	461.259	462.22
86.3	461.14		462.99	460.963	461.93
86.4	460.83		462.711	460.661	461.632
86.5	460.53		462.412	460.357	461.34
86.6	460.22		462.12	460.066	461.039
86.7	459.92		461.813	459.762	460.735
86.8	459.61		461.511	459.464	460.438
86.9	459.31		461.225	459.169	460.156
87	459.01		460.922	458.893	459.862
87.1	458.71		460.641	458.585	459.559
87.2	458.41		460.347	458.296	459.261
87.3	458.11		460.046	457.991	458.958
87.4	457.81		459.751	457.713	458.675
87.5	457.51		459.461	457.43	458.387
87.6	457.22		459.173	457.135	458.086
87.7	456.92		458.874	456.838	457.798
87.8	456.63		458.585	456.545	457.508
87.9	456.33		458.286	456.233	457.204
88	456.03		457.999	455.949	456.927
88.1	455.73		457.7	455.673	456.634
88.2	455.43		457.43	455.372	456.343
88.3	455.13		457.128	455.086	456.06
88.4	454.84		456.823	454.768	455.75
88.5	454.54		456.521	454.461	455.431
88.6	454.25		456.207	454.145	455.139
88.7	453.95		455.906	453.841	454.835
88.8	453.66		455.621	453.544	454.551
88.9	453.36		455.312	453.266	454.253
89	453.07		455.031	452.955	453.959
89.1	452.78		454.741	452.661	453.661
89.2	452.49		454.442	452.35	453.368
89.3	452.2		454.148	452.056	453.074
89.4	451.91		453.865	451.746	452.776
89.5	451.62		453.58	451.455	452.494
89.6	451.33		453.293	451.16	452.208
89.7	451.04		453.004	450.846	451.909
89.8	450.75		452.715	450.557	451.608
89.9	450.46		452.429	450.254	451.312
90	450.17		452.141	449.952	451.028
90.1	449.89		451.846	449.657	450.728
90.2	449.6		451.57	449.36	450.434
90.3	449.32		451.275	449.065	450.132
90.4	449.03		450.986	448.766	449.844
90.5	448.75		450.708	448.48	449.562
90.6	448.47		450.42	448.208	449.273
90.7	448.18		450.161	447.911	448.986
90.8	447.9		449.872	447.623	448.693
90.9	447.62		449.599	447.343	448.398
91	447.34		449.321	447.054	448.123
91.1	447.06		449.044	446.771	447.826
91.2	446.78		448.77	446.478	447.527
91.3	446.5		448.487	446.199	447.26
91.4	446.22		448.22	445.915	446.982
91.5	445.94		447.944	445.649	446.697
91.6	445.66		447.676	445.371	446.41
91.7	445.39		447.408	445.081	446.128
91.8	445.11		447.12	444.801	445.83
91.9	444.84		446.851	444.52	445.548
92	444.56		446.574	444.243	445.257
92.1	444.28		446.314	443.984	444.99
92.2	444		446.042	443.709	444.717
92.3	443.72		445.785	443.444	444.44
92.4	443.44		445.504	443.157	444.168
92.5	443.16		445.239	442.88	443.86
92.6	442.88		444.955	442.594	443.577
92.7	442.6		444.665	442.325	443.299
92.8	442.32		444.396	442.052	443.009
92.9	442.05		444.117	441.771	442.725
93	441.77		443.843	441.492	442.444
93.1	441.49		443.573	441.221	442.166
93.2	441.21		443.287	440.94	441.869
93.3	440.93		443.021	440.678	441.609
93.4	440.66		442.751	440.42	441.329
93.5	440.38		442.484	440.136	441.043
93.6	440.1		442.204	439.857	440.753
93.7	439.83		441.917	439.583	440.474
93.8	439.55		441.648	439.316	440.204
93.9	439.28		441.388	439.06	439.923
94	439		441.109	438.789	439.629
94.1	438.72		440.845	438.509	439.359
94.2	438.45		440.555	438.256	439.082
94.3	438.17		440.294	437.986	438.801
94.4	437.9		440.015	437.709	438.516
94.5	437.63		439.745	437.427	438.22
94.6	437.35		439.47	437.167	437.933
94.7	437.08		439.179	436.912	437.657
94.8	436.81		438.923	436.646	437.37
94.9	436.53		438.652	436.377	437.088
95	436.26		438.382	436.122	436.792
95.1	435.99		438.12	435.846	436.498
95.2	435.72		437.845	435.575	436.222
95.3	435.44		437.569	435.33	435.926
95.4	435.17		437.313	435.043	435.623
95.5	434.9		437.022	434.786	435.344
95.6	434.63		436.754	434.53	435.055
95.7	434.36		436.484	434.244	434.753
95.8	434.09		436.215	433.97	434.462
95.9	433.82		435.928	433.704	434.186
96	433.55		435.668	433.447	433.907
96.1	433.28		435.401	433.178	433.621
96.2	433.01		435.131	432.91	433.345
96.3	432.74		434.876	432.648	433.066
96.4	432.47		434.595	432.375	432.794
96.5	432.21		434.33	432.096	432.52
96.6	431.94		434.061	431.837	432.25
96.7	431.67		433.79	431.562	431.977
96.8	431.4		433.515	431.286	431.722
96.9	431.14		433.255	431.042	431.477
97	430.87		432.99	430.789	431.214
97.1	430.6		432.725	430.493	430.951
97.2	430.34		432.461	430.226	430.693
97.3	430.07		432.186	429.962	430.454
97.4	429.8		431.922	429.693	430.209
97.5	429.54		431.653	429.425	429.95
97.6	429.27		431.396	429.16	429.702
97.7	429.01		431.116	428.894	429.464
97.8	428.74		430.86	428.608	429.198
97.9	428.48		430.593	428.359	428.954
98	428.22		430.325	428.09	428.719
98.1	427.95		430.062	427.822	428.467
98.2	427.69		429.792	427.563	428.212
98.3	427.43		429.533	427.278	427.965
98.4	427.16		429.276	427.032	427.734
98.5	426.9		429.019	426.767	427.47
98.6	426.64		428.762	426.491	427.221
98.7	426.38		428.486	426.246	426.985
98.8	426.11		428.223	425.978	426.729
98.9	425.85		427.967	425.702	426.473
99	425.59		427.701	425.458	426.238
99.1	425.33		427.435	425.213	425.993
99.2	425.07		427.181	424.925	425.726
99.3	424.81		426.922	424.663	425.48
99.4	424.55		426.649	424.409	425.253
99.5	424.29		426.381	424.147	424.999
99.6	424.03		426.132	423.898	424.754
99.7	423.77		425.864	423.641	424.506
99.8	423.51		425.608	423.386	424.268
99.9	423.25		425.349	423.126	424.018
100	423		425.094	422.87	423.778
100.1	422.74		424.835	422.6	423.526
100.2	422.48		424.57	422.35	423.282
100.3	422.22		424.303	422.101	423.031
100.4	421.97		424.047	421.856	422.807
100.5	421.71		423.796	421.616	422.571
100.6	421.46		423.544	421.348	422.31
100.7	421.22		423.278	421.085	422.057
100.8	420.98		423.011	420.837	421.828
100.9	420.74		422.753	420.607	421.583
101	420.51		422.514	420.338	421.336
101.1	420.27		422.267	420.113	421.126
101.2	420.03		422.034	419.905	420.908
101.3	419.79		421.818	419.67	420.688
101.4	419.55		421.59	419.465	420.463
101.5	419.31		421.363	419.227	420.249
101.6	419.07		421.125	419	420.005
101.7	418.83		420.885	418.758	419.763
101.8	418.6		420.642	418.521	419.539
101.9	418.36		420.396	418.291	419.299
102	418.12		420.147	418.054	419.06
102.1	417.88		419.907	417.811	418.824
102.2	417.64		419.666	417.594	418.605
102.3	417.4		419.436	417.365	418.365
102.4	417.16		419.196	417.127	418.12
102.5	416.92		418.957	416.883	417.873
102.6	416.68		418.702	416.649	417.632
102.7	416.45		418.457	416.42	417.394
102.8	416.21		418.218	416.176	417.151
102.9	415.97		417.98	415.95	416.901
103	415.73		417.722	415.7	416.656
103.1	415.49		417.492	415.497	416.431
103.2	415.25		417.248	415.265	416.186
103.3	415.01		417.014	415.011	415.937
103.4	414.77		416.768	414.781	415.684
103.5	414.54		416.516	414.552	415.436
103.6	414.3		416.277	414.315	415.189
103.7	414.06		416.027	414.067	414.936
103.8	413.82		415.788	413.839	414.697
103.9	413.58		415.543	413.613	414.456
104	413.34		415.309	413.395	414.214
104.1	413.1		415.069	413.149	413.956
104.2	412.86		414.824	412.911	413.701
104.3	412.63		414.579	412.682	413.456
104.4	412.39		414.328	412.446	413.199
104.5	412.15		414.096	412.215	412.95
104.6	411.91		413.855	411.983	412.7
104.7	411.67		413.615	411.768	412.466
104.8	411.43		413.38	411.532	412.229
104.9	411.19		413.141	411.298	411.97
105	410.95		412.901	411.06	411.718
105.1	410.72		412.646	410.823	411.468
105.2	410.48		412.417	410.588	411.217
105.3	410.24		412.166	410.352	410.967
105.4	410		411.927	410.106	410.725
105.5	409.76		411.685	409.892	410.495
105.6	409.52		411.45	409.684	410.257
105.7	409.28		411.217	409.431	409.992
105.8	409.04		410.975	409.195	409.748
105.9	408.81		410.73	408.949	409.504
106	408.57		410.486	408.729	409.254
106.1	408.33		410.248	408.494	409.021
106.2	408.09		410.009	408.261	408.777
106.3	407.85		409.771	408.043	408.539
106.4	407.61		409.532	407.803	408.311
106.5	407.37		409.298	407.571	408.055
106.6	407.13		409.062	407.324	407.8
106.7	406.9		408.82	407.084	407.566
106.8	406.66		408.577	406.854	407.328
106.9	406.42		408.331	406.629	407.089
107	406.18		408.095	406.411	406.851
107.1	405.94		407.861	406.168	406.622
107.2	405.7		407.62	405.948	406.396
107.3	405.46		407.381	405.714	406.152
107.4	405.22		407.15	405.46	405.903
107.5	404.99		406.909	405.224	405.662
107.6	404.75		406.673	404.997	405.425
107.7	404.51		406.425	404.757	405.184
107.8	404.27		406.18	404.514	404.953
107.9	404.03		405.951	404.299	404.728
108	403.79		405.709	404.069	404.503
108.1	403.55		405.487	403.83	404.252
108.2	403.31		405.236	403.599	404.009
108.3	403.08		404.993	403.35	403.773
108.4	402.84		404.743	403.112	403.537
108.5	402.6		404.498	402.888	403.294
108.6	402.36		404.252	402.635	403.062
108.7	402.12		404.025	402.418	402.841
108.8	401.88		403.782	402.19	402.606
108.9	401.64		403.545	401.948	402.365
109	401.4		403.299	401.706	402.119
109.1	401.17		403.054	401.455	401.882
109.2	400.94		402.812	401.221	401.636
109.3	400.72		402.563	401.004	401.403
109.4	400.49		402.316	400.744	401.167
109.5	400.26		402.076	400.527	400.939
109.6	400.03		401.848	400.317	400.725
109.7	399.81		401.636	400.109	400.514
109.8	399.58		401.404	399.892	400.304
109.9	399.35		401.19	399.66	400.062
110	399.13		400.954	399.44	399.829
110.1	398.9		400.723	399.224	399.614
110.2	398.67		400.502	399.003	399.404
110.3	398.44		400.276	398.767	399.157
110.4	398.22		400.051	398.555	398.944
110.5	397.99		399.806	398.329	398.721
110.6	397.76		399.588	398.092	398.482
110.7	397.54		399.352	397.862	398.24
110.8	397.31		399.129	397.647	398.032
110.9	397.08		398.903	397.42	397.811
111	396.85		398.678	397.186	397.567
111.1	396.63		398.452	396.973	397.347
111.2	396.4		398.224	396.745	397.123
111.3	396.17		398.005	396.511	396.891
111.4	395.95		397.771	396.275	396.656
111.5	395.72		397.542	396.063	396.435
111.6	395.49		397.314	395.846	396.219
111.7	395.26		397.096	395.608	395.975
111.8	395.04		396.862	395.373	395.747
111.9	394.81		396.626	395.163	395.521
112	394.58		396.414	394.942	395.281
112.1	394.36		396.171	394.695	395.05
112.2	394.13		395.942	394.482	394.827
112.3	393.9		395.713	394.264	394.612
112.4	393.67		395.496	394.025	394.361
112.5	393.45		395.26	393.802	394.144
112.6	393.22		395.02	393.587	393.924
112.7	392.99		394.805	393.357	393.689
112.8	392.77		394.567	393.121	393.447
112.9	392.54		394.328	392.904	393.233
113	392.31		394.092	392.692	393.008
113.1	392.08		393.861	392.448	392.762
113.2	391.86		393.619	392.23	392.544
113.3	391.63		393.385	392.002	392.316
113.4	391.4		393.156	391.774	392.081
113.5	391.18		392.903	391.546	391.839
113.6	390.95		392.67	391.316	391.62
113.7	390.72		392.442	391.104	391.403
113.8	390.49		392.201	390.859	391.166
113.9	390.27		391.963	390.626	390.943
114	390.04		391.712	390.424	390.719
114.1	389.81		391.491	390.189	390.476
114.2	389.59		391.246	389.963	390.236
114.3	389.36		391.006	389.741	390.015
114.4	389.13		390.769	389.513	389.799
114.5	388.9		390.535	389.291	389.56
114.6	388.68		390.298	389.065	389.34
114.7	388.45		390.065	388.852	389.112
114.8	388.22		389.828	388.6	388.879
114.9	388		389.591	388.392	388.642
115	387.77		389.348	388.162	388.425
115.1	387.54		389.125	387.947	388.202
115.2	387.31		388.897	387.717	387.963
115.3	387.09		388.658	387.487	387.738
115.4	386.86		388.434	387.276	387.52
115.5	386.63		388.2	387.045	387.28
115.6	386.41		387.959	386.806	387.05
115.7	386.18		387.737	386.594	386.835
115.8	385.95		387.51	386.367	386.608
115.9	385.72		387.28	386.151	386.375
116	385.5		387.055	385.92	386.149
116.1	385.27		386.829	385.709	385.934
116.2	385.04		386.607	385.473	385.694
116.3	384.82		386.367	385.261	385.461
116.4	384.59		386.152	385.019	385.242
116.5	384.36		385.924	384.814	385.024
116.6	384.13		385.707	384.592	384.793
116.7	383.91		385.483	384.358	384.568
116.8	383.68		385.258	384.149	384.335
116.9	383.45		385.033	383.92	384.107
117	383.23		384.805	383.697	383.868
117.1	383		384.58	383.468	383.652
117.2	382.77		384.352	383.272	383.437
117.3	382.54		384.143	383.031	383.204
117.4	382.32		383.911	382.822	382.974
117.5	382.09		383.679	382.593	382.752
117.6	381.87		383.467	382.366	382.528
117.7	381.66		383.235	382.133	382.287
117.8	381.46		383.014	381.94	382.065
117.9	381.25		382.79	381.717	381.851
118	381.05		382.585	381.506	381.623
118.1	380.84		382.368	381.303	381.423
118.2	380.63		382.174	381.129	381.243
118.3	380.43		381.991	380.936	381.06
118.4	380.22		381.794	380.76	380.853
118.5	380.02		381.594	380.562	380.651
118.6	379.81		381.397	380.372	380.435
118.7	379.6		381.198	380.18	380.232
118.8	379.4		381.006	379.994	380.034
118.9	379.19		380.804	379.807	379.844
119	378.99		380.589	379.604	379.628
119.1	378.78		380.388	379.414	379.412
119.2	378.57		380.171	379.218	379.213
119.3	378.37		379.969	379.023	379.002
119.4	378.16		379.774	378.825	378.808
119.5	377.96		379.557	378.636	378.603
119.6	377.75		379.347	378.434	378.381
119.7	377.54		379.14	378.248	378.177
119.8	377.34		378.93	378.057	377.971
119.9	377.13		378.735	377.863	377.775
120	376.93		378.519	377.67	377.562

## Sheet: Data-Driven Prediction_33SOC%
Time (s)	Experimental/simulation temperature (℃)		Data-Driven Model Prediction Results (℃)
			LSTM	BiLSTM	GRU
0	22.8		22.8	22.8	22.8
0.1	22.814		22.814	22.814	22.814
0.2	23.049		23.049	23.049	23.049
0.3	23.48		23.48	23.48	23.48
0.4	24.657		24.657	24.657	24.657
0.5	25.864		25.864	25.864	25.864
0.6	27.072		27.072	27.072	27.072
0.7	29.698		29.698	29.698	29.698
0.8	32.45		32.45	32.45	32.45
0.9	35.203		35.203	35.203	35.203
1	38.886		38.886	38.886	38.886
1.1	43.747		43.747	43.747	43.747
1.2	48.607		48.607	48.607	48.607
1.3	53.467		52.7397	53.3514	53.7015
1.4	58.211		56.8442	57.8753	58.0474
1.5	62.949		61.4725	63.003	63.4075
1.6	67.693		66.9763	67.5626	68.1367
1.7	72.797		72.2403	72.6924	72.444
1.8	78.548		78.1361	78.1072	78.5034
1.9	84.664		84.3224	83.8404	85.9952
2	91.15		90.615	89.337	92.1597
2.1	98.433		96.9693	98.4642	99.7643
2.2	106.28		104.981	105.748	106.167
2.3	114.68		112.854	115.479	114.623
2.4	123.64		120.973	124.25	122.023
2.5	133.16		131.529	134.622	134.564
2.6	143.23		142.679	144.495	145.245
2.7	153.8		154.607	153.415	153.447
2.8	163.44		164.452	162.668	163.693
2.9	173.26		172.708	172.419	169.754
3	183.28		180.826	182.827	182.516
3.1	193.47		190.039	194.004	193.48
3.2	203.83		200.641	204.184	205.071
3.3	214.38		212.072	214.073	215.979
3.4	224.9		222.064	224.079	226.181
3.5	233.63		231.201	235.46	235.167
3.6	242.35		241.241	244.432	244.943
3.7	251.08		251.107	252.999	253.974
3.8	259.81		260.039	261.992	262.082
3.9	268.53		268.381	270.026	271.072
4	277.31		276.364	277.361	277.936
4.1	285.67		284.832	285.213	284.658
4.2	291.51		292.052	292.13	292.167
4.3	297.35		297.759	297.116	298.719
4.4	303.19		302.992	302.781	303.336
4.5	309.03		308.244	308.392	308.534
4.6	314.87		313.271	313.89	314.28
4.7	320.71		318.103	319.374	319.061
4.8	326.13		323.428	324.864	324.124
4.9	329.67		328.874	329.544	329.534
5	333.21		334.157	332.98	331.991
5.1	336.75		339.08	335.968	338.157
5.2	340.28		342.938	339.627	340.886
5.3	343.82		345.189	343.27	344.74
5.4	347.36		349.196	346.045	344.749
5.5	349.8		353.125	348.529	347.662
5.6	352.19		357.232	351.125	351.962
5.7	354.58		359.713	353.66	355.829
5.8	356.98		364.376	356.282	359.504
5.9	359.39		366.293	358.055	361.879
6	361.82		367.445	360.122	361.051
6.1	363.27		367.993	362.475	362.862
6.2	364.22		370.577	364.387	365.376
6.3	365.16		373.002	366.019	367.451
6.4	366.11		375.195	367.486	369.634
6.5	367.05		375.301	368.654	371.069
6.6	368		374.618	369.046	369.707
6.7	368.95		374.618	369.199	369.23
6.8	369.89		375.735	369.626	370.231
6.9	370.84		376.942	370.072	371.15
7	371.79		378.185	370.411	372.06
7.1	372.73		379.204	370.879	372.917
7.2	373.68		379.056	371.586	373.766
7.3	374.59		378.869	372.478	374.618
7.4	375.28		379.462	373.424	375.574
7.5	375.97		380.297	374.363	376.544
7.6	376.66		381.161	375.308	377.487
7.7	377.35		381.936	376.22	378.458
7.8	378.04		382.306	376.849	379.153
7.9	378.73		382.96	377.309	379.314
8	379.42		383.672	377.897	380.018
8.1	380.11		384.398	378.552	380.786
8.2	380.8		385.096	379.166	381.493
8.3	381.49		385.79	379.797	382.221
8.4	382.18		386.377	380.433	382.931
8.5	382.87		386.756	381.109	383.627
8.6	383.39		387.284	381.81	384.321
8.7	383.81		387.912	382.49	385.018
8.8	384.23		388.535	383.156	385.733
8.9	384.65		389.138	383.833	386.441
9	385.07		389.395	384.272	387.033
9.1	385.49		389.682	384.48	387.095
9.2	385.91		390.118	384.723	387.246
9.3	386.34		390.585	385.058	387.695
9.4	386.76		391.038	385.397	388.112
9.5	387.18		391.505	385.73	388.538
9.6	387.6		391.903	386.086	388.965
9.7	388.02		392.126	386.446	389.367
9.8	388.44		392.369	386.828	389.807
9.9	388.86		392.719	387.21	390.2
10	389.28		393.079	387.587	390.598
10.1	389.7		393.486	387.979	391.036
10.2	390.12		393.918	388.355	391.431
10.3	390.54		394.288	388.739	391.861
10.4	390.96		394.691	389.112	392.277
10.5	391.38		395.063	389.483	392.681
10.6	391.8		395.47	389.868	393.106
10.7	392.22		395.873	390.248	393.516
10.8	392.64		396.248	390.636	393.943
10.9	393.06		396.651	391.011	394.354
11	393.48		397.059	391.393	394.771
11.1	393.84		397.443	391.787	395.182
11.2	394.16		397.842	392.196	395.599
11.3	394.49		398.261	392.577	396.018
11.4	394.81		398.672	392.968	396.441
11.5	395.13		398.968	393.289	396.797
11.6	395.45		399.218	393.531	396.98
11.7	395.77		399.577	393.766	397.196
11.8	396.1		399.925	394.061	397.546
11.9	396.42		400.293	394.364	397.85
12	396.74		400.637	394.654	398.14
12.1	397.06		400.922	394.944	398.452
12.2	397.38		401.202	395.27	398.768
12.3	397.7		401.45	395.58	399.102
12.4	398.03		401.762	395.882	399.388
12.5	398.35		402.064	396.209	399.69
12.6	398.67		402.37	396.514	399.995
12.7	398.99		402.685	396.816	400.305
12.8	399.31		403.029	397.163	400.628
12.9	399.63		403.333	397.467	400.942
13	399.96		403.627	397.77	401.225
13.1	400.28		403.946	398.068	401.532
13.2	400.6		404.258	398.381	401.824
13.3	400.92		404.568	398.679	402.127
13.4	401.24		404.918	399.004	402.445
13.5	401.56		405.221	399.299	402.767
13.6	401.89		405.514	399.597	403.051
13.7	402.21		405.814	399.883	403.348
13.8	402.53		406.114	400.175	403.655
13.9	402.85		406.464	400.474	403.967
14	403.17		406.782	400.757	404.288
14.1	403.49		407.074	401.053	404.609
14.2	403.82		407.405	401.317	404.899
14.3	404.14		407.691	401.607	405.221
14.4	404.46		408.009	401.87	405.548
14.5	404.78		408.308	402.176	405.869
14.6	405.1		408.665	402.433	406.201
14.7	405.42		408.961	402.725	406.547
14.8	405.75		409.287	403	406.841
14.9	406.07		409.588	403.255	407.167
15	406.39		409.882	403.531	407.503
15.1	406.71		410.214	403.803	407.832
15.2	407.03		410.578	404.087	408.186
15.3	407.35		410.872	404.381	408.543
15.4	407.68		411.153	404.649	408.872
15.5	408		411.504	404.938	409.208
15.6	408.32		411.783	405.205	409.55
15.7	408.64		412.138	405.485	409.892
15.8	408.96		412.454	405.789	410.252
15.9	409.29		412.765	406.078	410.614
16	409.61		413.057	406.371	410.939
16.1	409.9		413.397	406.655	411.292
16.2	410.16		413.723	406.945	411.638
16.3	410.42		414.036	407.281	411.989
16.4	410.67		414.363	407.56	412.366
16.5	410.93		414.637	407.827	412.625
16.6	411.19		414.904	408.017	412.805
16.7	411.45		415.211	408.22	413.012
16.8	411.71		415.446	408.468	413.281
16.9	411.97		415.768	408.689	413.539
17	412.23		416.054	408.943	413.831
17.1	412.49		416.278	409.197	414.11
17.2	412.75		416.498	409.445	414.387
17.3	413.01		416.748	409.705	414.655
17.4	413.27		416.966	409.971	414.923
17.5	413.52		417.225	410.224	415.191
17.6	413.78		417.491	410.498	415.438
17.7	414.04		417.742	410.742	415.716
17.8	414.3		418.036	411.036	415.977
17.9	414.56		418.273	411.272	416.221
18	414.82		418.541	411.533	416.47
18.1	415.08		418.801	411.787	416.749
18.2	415.34		419.057	412.047	417.025
18.3	415.6		419.307	412.327	417.273
18.4	415.86		419.555	412.604	417.536
18.5	416.12		419.823	412.859	417.784
18.6	416.37		420.057	413.126	418.037
18.7	416.63		420.3	413.398	418.275
18.8	416.89		420.552	413.668	418.535
18.9	417.15		420.836	413.937	418.775
19	417.41		421.067	414.184	419.008
19.1	417.67		421.333	414.45	419.236
19.2	417.93		421.606	414.701	419.501
19.3	418.19		421.808	414.98	419.736
19.4	418.45		422.059	415.223	420.002
19.5	418.71		422.3	415.511	420.228
19.6	418.96		422.546	415.771	420.48
19.7	419.22		422.824	416.028	420.719
19.8	419.48		423.122	416.292	420.949
19.9	419.74		423.383	416.554	421.186
20	420		423.607	416.818	421.412
20.1	420.26		423.901	417.047	421.647
20.2	420.52		424.141	417.328	421.897
20.3	420.78		424.393	417.598	422.15
20.4	421.04		424.63	417.852	422.384
20.5	421.3		424.911	418.098	422.623
20.6	421.56		425.155	418.377	422.858
20.7	421.81		425.392	418.637	423.096
20.8	422.07		425.635	418.898	423.343
20.9	422.33		425.927	419.15	423.583
21	422.59		426.174	419.413	423.816
21.1	422.84		426.384	419.653	424.035
21.2	423.09		426.667	419.908	424.259
21.3	423.33		426.915	420.18	424.521
21.4	423.57		427.159	420.44	424.759
21.5	423.81		427.404	420.677	424.974
21.6	424.05		427.654	420.903	425.19
21.7	424.3		427.869	421.14	425.423
21.8	424.54		428.165	421.372	425.619
21.9	424.78		428.424	421.607	425.842
22	425.02		428.659	421.848	426.075
22.1	425.27		428.917	422.091	426.306
22.2	425.51		429.12	422.344	426.541
22.3	425.75		429.338	422.572	426.746
22.4	425.99		429.568	422.814	426.97
22.5	426.23		429.83	423.059	427.201
22.6	426.48		430.064	423.304	427.447
22.7	426.72		430.275	423.535	427.659
22.8	426.96		430.518	423.781	427.876
22.9	427.2		430.743	424.019	428.115
23	427.44		430.988	424.278	428.34
23.1	427.69		431.234	424.522	428.592
23.2	427.93		431.462	424.75	428.803
23.3	428.16		431.75	424.99	429.017
23.4	428.39		431.959	425.244	429.273
23.5	428.62		432.205	425.493	429.499
23.6	428.84		432.439	425.741	429.744
23.7	429.07		432.655	425.966	429.946
23.8	429.3		432.879	426.186	430.144
23.9	429.52		433.093	426.428	430.38
24	429.75		433.321	426.629	430.585
24.1	429.98		433.559	426.855	430.796
24.2	430.21		433.785	427.087	431.041
24.3	430.43		433.976	427.3	431.264
24.4	430.66		434.198	427.537	431.46
24.5	430.89		434.432	427.78	431.704
24.6	431.12		434.709	428.026	431.928
24.7	431.34		434.911	428.233	432.131
24.8	431.57		435.131	428.462	432.329
24.9	431.8		435.34	428.712	432.578
25	432.03		435.513	428.928	432.804
25.1	432.25		435.723	429.164	433.021
25.2	432.48		435.964	429.401	433.234
25.3	432.71		436.153	429.643	433.467
25.4	432.93		436.397	429.887	433.72
25.5	433.15		436.614	430.094	433.926
25.6	433.37		436.892	430.331	434.129
25.7	433.59		437.125	430.582	434.379
25.8	433.81		437.319	430.804	434.592
25.9	434.03		437.52	431.016	434.795
26	434.25		437.741	431.247	435.014
26.1	434.47		437.943	431.462	435.242
26.2	434.69		438.159	431.683	435.455
26.3	434.91		438.37	431.927	435.669
26.4	435.13		438.569	432.146	435.915
26.5	435.35		438.838	432.374	436.131
26.6	435.56		439.054	432.607	436.339
26.7	435.78		439.266	432.823	436.562
26.8	436		439.464	433.052	436.8
26.9	436.22		439.69	433.285	437.01
27	436.44		439.893	433.494	437.225
27.1	436.66		440.111	433.728	437.444
27.2	436.88		440.317	433.942	437.662
27.3	437.1		440.595	434.196	437.92
27.4	437.32		440.804	434.415	438.131
27.5	437.53		441.013	434.656	438.351
27.6	437.74		441.212	434.876	438.576
27.7	437.96		441.396	435.107	438.809
27.8	438.17		441.606	435.333	439.039
27.9	438.39		441.795	435.558	439.25
28	438.6		442.073	435.756	439.456
28.1	438.82		442.283	435.975	439.665
28.2	439.03		442.477	436.224	439.915
28.3	439.24		442.714	436.432	440.119
28.4	439.46		442.905	436.656	440.352
28.5	439.67		443.106	436.88	440.574
28.6	439.89		443.353	437.107	440.792
28.7	440.1		443.569	437.326	440.992
28.8	440.32		443.777	437.538	441.234
28.9	440.53		443.979	437.775	441.466
29	440.74		444.192	438.011	441.658
29.1	440.95		444.384	438.219	441.921
29.2	441.16		444.659	438.442	442.118
29.3	441.37		444.848	438.671	442.349
29.4	441.58		445.06	438.878	442.547
29.5	441.8		445.213	439.084	442.789
29.6	442.01		445.424	439.31	442.984
29.7	442.22		445.616	439.536	443.206
29.8	442.43		445.835	439.752	443.442
29.9	442.64		446.014	439.987	443.667
30	442.85		446.223	440.215	443.901
30.1	443.06		446.413	440.431	444.116
30.2	443.27		446.701	440.626	444.325
30.3	443.48		446.888	440.857	444.538
30.4	443.69		447.089	441.086	444.765
30.5	443.9		447.295	441.291	444.991
30.6	444.1		447.562	441.508	445.193
30.7	444.31		447.76	441.731	445.425
30.8	444.52		447.911	441.949	445.635
30.9	444.73		448.104	442.162	445.855
31	444.93		448.3	442.37	446.058
31.1	445.14		448.592	442.595	446.263
31.2	445.35		448.768	442.812	446.496
31.3	445.55		448.972	443.036	446.712
31.4	445.76		449.167	443.216	446.914
31.5	445.97		449.436	443.458	447.139
31.6	446.18		449.626	443.663	447.367
31.7	446.38		449.815	443.887	447.583
31.8	446.59		450.067	444.083	447.76
31.9	446.8		450.264	444.322	448.007
32	447		450.436	444.535	448.217
32.1	447.2		450.641	444.746	448.434
32.2	447.41		450.913	444.942	448.642
32.3	447.61		451.106	445.156	448.862
32.4	447.82		451.27	445.372	449.085
32.5	448.02		451.558	445.57	449.262
32.6	448.23		451.764	445.789	449.478
32.7	448.43		451.923	446.004	449.717
32.8	448.63		452.193	446.218	449.912
32.9	448.83		452.374	446.42	450.117
33	449.04		452.541	446.64	450.343
33.1	449.24		452.809	446.83	450.536
33.2	449.44		453.001	447.05	450.742
33.3	449.64		453.188	447.248	450.936
33.4	449.84		453.457	447.48	451.144
33.5	450.04		453.634	447.695	451.38
33.6	450.24		453.817	447.886	451.539
33.7	450.44		454.048	448.082	451.758
33.8	450.64		454.213	448.282	451.968
33.9	450.84		454.401	448.503	452.162
34	451.04		454.673	448.686	452.367
34.1	451.24		454.864	448.884	452.558
34.2	451.44		455.105	449.119	452.768
34.3	451.64		455.272	449.306	452.979
34.4	451.84		455.442	449.519	453.165
34.5	452.04		455.701	449.731	453.363
34.6	452.23		455.886	449.935	453.575
34.7	452.43		456.162	450.132	453.763
34.8	452.63		456.307	450.346	453.98
34.9	452.82		456.476	450.548	454.172
35	453.02		456.72	450.721	454.369
35.1	453.22		456.889	450.927	454.556
35.2	453.41		457.16	451.151	454.752
35.3	453.61		457.309	451.34	454.945
35.4	453.8		457.559	451.544	455.131
35.5	454		457.707	451.775	455.339
35.6	454.19		457.956	451.96	455.523
35.7	454.39		458.047	452.166	455.709
35.8	454.58		458.29	452.35	455.912
35.9	454.77		458.444	452.561	456.096
36	454.97		458.693	452.758	456.309
36.1	455.16		458.862	452.958	456.502
36.2	455.36		459.1	453.163	456.691
36.3	455.55		459.244	453.331	456.859
36.4	455.74		459.479	453.557	457.057
36.5	455.93		459.63	453.745	457.26
36.6	456.13		459.879	453.962	457.439
36.7	456.32		460.039	454.159	457.638
36.8	456.51		460.241	454.342	457.809
36.9	456.7		460.39	454.551	457.999
37	456.89		460.656	454.757	458.186
37.1	457.09		460.792	454.951	458.389
37.2	457.28		461.014	455.137	458.565
37.3	457.47		461.223	455.321	458.749
37.4	457.66		461.357	455.53	458.934
37.5	457.85		461.619	455.755	459.137
37.6	458.04		461.744	455.936	459.346
37.7	458.23		461.967	456.14	459.501
37.8	458.42		462.203	456.328	459.678
37.9	458.61		462.317	456.527	459.879
38	458.8		462.538	456.709	460.064
38.1	458.99		462.758	456.909	460.247
38.2	459.19		462.916	457.119	460.436
38.3	459.38		463.105	457.31	460.63
38.4	459.57		463.335	457.506	460.804
38.5	459.76		463.372	457.716	460.986
38.6	459.95		463.612	457.921	461.21
38.7	460.14		463.799	458.133	461.4
38.8	460.33		463.928	458.313	461.592
38.9	460.52		464.148	458.516	461.759
39	460.71		464.333	458.702	461.942
39.1	460.9		464.564	458.918	462.13
39.2	461.09		464.668	459.109	462.32
39.3	461.28		464.888	459.3	462.502
39.4	461.47		465.11	459.503	462.68
39.5	461.66		465.292	459.705	462.884
39.6	461.85		465.406	459.892	463.065
39.7	462.04		465.625	460.1	463.254
39.8	462.23		465.817	460.295	463.453
39.9	462.42		466.025	460.5	463.637
40	462.61		466.22	460.684	463.825
40.1	462.8		466.408	460.897	464.015
40.2	462.99		466.627	461.087	464.209
40.3	463.18		466.717	461.281	464.396
40.4	463.37		466.921	461.466	464.596
40.5	463.57		467.032	461.669	464.787
40.6	463.76		467.24	461.874	464.97
40.7	463.95		467.428	462.067	465.16
40.8	464.14		467.608	462.267	465.345
40.9	464.33		467.825	462.478	465.568
41	464.52		467.987	462.684	465.755
41.1	464.71		468.197	462.884	465.93
41.2	464.9		468.361	463.067	466.107
41.3	465.09		468.556	463.258	466.317
41.4	465.28		468.744	463.46	466.513
41.5	465.47		468.935	463.652	466.691
41.6	465.67		469.114	463.859	466.896
41.7	465.86		469.3	464.026	467.095
41.8	466.05		469.489	464.229	467.273
41.9	466.24		469.669	464.411	467.48
42	466.43		469.783	464.639	467.684
42.1	466.62		469.954	464.837	467.874
42.2	466.81		470.141	465.01	468.075
42.3	467		470.404	465.199	468.246
42.4	467.2		470.592	465.398	468.444
42.5	467.39		470.759	465.611	468.644
42.6	467.58		470.929	465.791	468.841
42.7	467.77		471.097	465.978	469.043
42.8	467.96		471.285	466.168	469.253
42.9	468.16		471.545	466.384	469.449
43	468.35		471.712	466.561	469.637
43.1	468.54		471.806	466.758	469.833
43.2	468.73		471.983	466.932	470.031
43.3	468.92		472.252	467.142	470.247
43.4	469.12		472.425	467.341	470.463
43.5	469.31		472.599	467.522	470.628
43.6	469.5		472.84	467.708	470.834
43.7	469.69		473.022	467.902	471.023
43.8	469.89		473.188	468.1	471.239
43.9	470.08		473.424	468.305	471.444
44	470.27		473.601	468.486	471.629
44.1	470.46		473.774	468.652	471.816
44.2	470.66		473.939	468.857	472.051
44.3	470.85		474.208	469.049	472.242
44.4	471.04		474.354	469.231	472.441
44.5	471.24		474.621	469.416	472.627
44.6	471.43		474.779	469.61	472.856
44.7	471.62		475.012	469.783	473.058
44.8	471.82		475.165	469.961	473.242
44.9	472.01		475.435	470.175	473.467
45	472.21		475.523	470.355	473.659
45.1	472.4		475.767	470.534	473.854
45.2	472.59		476.026	470.744	474.059
45.3	472.79		476.173	470.932	474.276
45.4	472.98		476.414	471.115	474.484
45.5	473.18		476.562	471.296	474.69
45.6	473.37		476.817	471.459	474.872
45.7	473.57		476.992	471.654	475.075
45.8	473.77		477.227	471.849	475.286
45.9	473.96		477.394	472.023	475.497
46	474.16		477.618	472.22	475.695
46.1	474.36		477.859	472.408	475.903
46.2	474.55		478.096	472.591	476.133
46.3	474.75		478.338	472.762	476.317
46.4	474.94		478.52	472.965	476.519
46.5	475.14		478.762	473.17	476.757
46.6	475.34		478.887	473.327	476.933
46.7	475.54		479.124	473.507	477.138
46.8	475.74		479.363	473.703	477.355
46.9	475.95		479.605	473.865	477.56
47	476.15		479.785	474.081	477.774
47.1	476.35		479.992	474.275	477.987
47.2	476.56		480.214	474.452	478.202
47.3	476.76		480.519	474.643	478.42
47.4	476.96		480.744	474.859	478.639
47.5	477.17		480.971	475.021	478.84
47.6	477.37		481.134	475.228	479.066
47.7	477.57		481.321	475.412	479.278
47.8	477.78		481.619	475.601	479.47
47.9	477.98		481.824	475.791	479.693
48	478.19		482.032	475.987	479.922
48.1	478.39		482.237	476.171	480.108
48.2	478.59		482.437	476.36	480.33
48.3	478.8		482.632	476.562	480.544
48.4	479		482.91	476.745	480.759
48.5	479.2		483.035	476.95	480.969
48.6	479.41		483.292	477.113	481.171
48.7	479.61		483.488	477.322	481.395
48.8	479.81		483.755	477.523	481.605
48.9	480.02		483.936	477.703	481.776
49	480.22		484.135	477.887	482.007
49.1	480.43		484.334	478.092	482.214
49.2	480.65		484.589	478.277	482.407
49.3	480.86		484.786	478.495	482.634
49.4	481.08		484.977	478.673	482.843
49.5	481.29		485.231	478.861	483.054
49.6	481.51		485.492	479.095	483.311
49.7	481.72		485.689	479.319	483.52
49.8	481.94		485.876	479.516	483.734
49.9	482.15		486.139	479.724	483.959
50	482.37		486.388	479.938	484.189
50.1	482.58		486.573	480.151	484.399
50.2	482.8		486.826	480.364	484.622
50.3	483.01		487.059	480.576	484.841
50.4	483.22		487.282	480.8	485.055
50.5	483.44		487.523	481.002	485.272
50.6	483.65		487.767	481.219	485.486
50.7	483.87		488.007	481.438	485.701
50.8	484.08		488.181	481.633	485.901
50.9	484.3		488.415	481.854	486.129
51	484.51		488.622	482.082	486.347
51.1	484.73		488.866	482.298	486.558
51.2	484.95		489.108	482.521	486.788
51.3	485.18		489.328	482.739	487.002
51.4	485.41		489.556	482.965	487.221
51.5	485.64		489.797	483.185	487.434
51.6	485.88		489.967	483.424	487.677
51.7	486.11		490.265	483.663	487.911
51.8	486.34		490.479	483.924	488.159
51.9	486.58		490.74	484.158	488.399
52	486.81		491.041	484.416	488.655
52.1	487.04		491.281	484.656	488.887
52.2	487.27		491.535	484.895	489.1
52.3	487.51		491.819	485.154	489.354
52.4	487.74		492.042	485.387	489.587
52.5	487.97		492.315	485.626	489.81
52.6	488.21		492.553	485.874	490.035
52.7	488.44		492.836	486.114	490.29
52.8	488.67		493.056	486.378	490.532
52.9	488.9		493.334	486.61	490.736
53	489.14		493.574	486.864	490.988
53.1	489.37		493.836	487.124	491.231
53.2	489.6		494.159	487.356	491.449
53.3	489.84		494.415	487.597	491.675
53.4	490.08		494.691	487.853	491.937
53.5	490.33		494.904	488.114	492.171
53.6	490.58		495.258	488.352	492.39
53.7	490.83		495.48	488.604	492.644
53.8	491.08		495.745	488.863	492.903
53.9	491.33		496.019	489.141	493.17
54	491.58		496.293	489.407	493.448
54.1	491.84		496.577	489.699	493.706
54.2	492.09		496.88	489.955	493.952
54.3	492.34		497.214	490.226	494.22
54.4	492.59		497.5	490.503	494.467
54.5	492.84		497.777	490.775	494.753
54.6	493.09		498.102	491.05	495.017
54.7	493.34		498.442	491.306	495.269
54.8	493.59		498.705	491.558	495.517
54.9	493.84		499.016	491.83	495.775
55	494.09		499.276	492.09	496.048
55.1	494.35		499.504	492.352	496.294
55.2	494.61		499.849	492.612	496.556
55.3	494.88		500.085	492.867	496.822
55.4	495.15		500.333	493.138	497.08
55.5	495.42		500.664	493.401	497.355
55.6	495.68		500.92	493.702	497.658
55.7	495.95		501.239	493.989	497.953
55.8	496.22		501.492	494.276	498.247
55.9	496.49		501.786	494.568	498.539
56	496.76		502.065	494.823	498.809
56.1	497.03		502.331	495.094	499.089
56.2	497.29		502.583	495.385	499.397
56.3	497.56		502.877	495.688	499.684
56.4	497.83		503.144	495.956	499.974
56.5	498.1		503.408	496.228	500.253
56.6	498.37		503.705	496.491	500.515
56.7	498.64		503.971	496.764	500.804
56.8	498.92		504.217	497.059	501.1
56.9	499.2		504.486	497.324	501.4
57	499.48		504.79	497.587	501.69
57.1	499.76		505.049	497.871	501.969
57.2	500.05		505.315	498.18	502.289
57.3	500.33		505.613	498.483	502.605
57.4	500.61		505.99	498.757	502.913
57.5	500.89		506.254	499.037	503.219
57.6	501.18		506.605	499.352	503.538
57.7	501.46		506.856	499.647	503.856
57.8	501.74		507.202	499.918	504.134
57.9	502.02		507.523	500.193	504.442
58	502.31		507.779	500.493	504.763
58.1	502.59		508.143	500.802	505.077
58.2	502.87		508.464	501.064	505.352
58.3	503.16		508.697	501.34	505.653
58.4	503.45		508.996	501.651	505.984
58.5	503.74		509.292	501.933	506.288
58.6	504.03		509.652	502.206	506.58
58.7	504.32		509.877	502.504	506.888
58.8	504.61		510.157	502.804	507.225
58.9	504.9		510.513	503.099	507.546
59	505.19		510.809	503.392	507.863
59.1	505.48		511.137	503.684	508.174
59.2	505.78		511.472	503.971	508.469
59.3	506.07		511.728	504.284	508.795
59.4	506.36		512.028	504.557	509.112
59.5	506.66		512.365	504.858	509.412
59.6	506.95		512.702	505.163	509.742
59.7	507.24		512.981	505.456	510.064
59.8	507.54		513.35	505.744	510.346
59.9	507.83		513.662	506.036	510.683
60	508.13		513.966	506.342	510.996
60.1	508.43		514.249	506.622	511.277
60.2	508.72		514.514	506.927	511.609
60.3	509.02		514.821	507.213	511.916
60.4	509.32		515.129	507.518	512.225
60.5	509.61		515.446	507.822	512.56
60.6	509.91		515.711	508.116	512.843
60.7	510.21		516.136	508.407	513.146
60.8	510.51		516.399	508.714	513.492
60.9	510.81		516.68	509.008	513.767
61	511.1		516.957	509.296	514.071
61.1	511.4		517.375	509.612	514.395
61.2	511.7		517.683	509.925	514.711
61.3	512		518.06	510.214	515.014
61.4	512.3		518.381	510.512	515.297
61.5	512.6		518.722	510.79	515.6
61.6	512.9		519.142	511.113	515.931
61.7	513.2		519.45	511.409	516.236
61.8	513.5		519.899	511.696	516.532
61.9	513.8		520.227	512.002	516.84
62	514.1		520.676	512.301	517.136
62.1	514.4		521.071	512.609	517.438
62.2	514.7		521.353	512.905	517.732
62.3	515		521.765	513.222	518.043
62.4	515.3		522.051	513.527	518.337
62.5	515.6		522.45	513.839	518.634
62.6	515.9		522.727	514.141	518.93
62.7	516.21		523.126	514.443	519.232
62.8	516.51		523.505	514.736	519.524
62.9	516.81		523.794	515.074	519.821
63	517.11		524.17	515.35	520.103
63.1	517.42		524.482	515.7	520.437
63.2	517.72		524.884	516.012	520.719
63.3	518.02		525.39	516.307	520.995
63.4	518.33		525.692	516.621	521.293
63.5	518.63		526.137	516.929	521.609
63.6	518.93		526.542	517.267	521.907
63.7	519.24		526.864	517.573	522.181
63.8	519.54		527.289	517.877	522.504
63.9	519.85		527.596	518.21	522.786
64	520.15		527.619	518.518	523.063
64.1	520.46		527.793	518.845	523.364
64.2	520.76		527.84	519.159	523.667
64.3	521.07		527.896	519.487	523.954
64.4	521.38		527.971	519.814	524.241
64.5	521.68		527.987	520.136	524.551
64.6	521.99		528.143	520.458	524.844
64.7	522.3		528.26	520.775	525.14
64.8	522.6		528.514	521.104	525.451
64.9	522.91		528.84	521.435	525.714
65	523.22		529.184	521.755	526.01
65.1	523.53		529.548	522.09	526.328
65.2	523.84		529.841	522.403	526.6
65.3	524.15		530.271	522.724	526.895
65.4	524.46		530.605	523.055	527.2
65.5	524.77		531.038	523.376	527.509
65.6	525.09		531.537	523.708	527.802
65.7	525.4		531.705	524.045	528.101
65.8	525.72		532.149	524.35	528.394
65.9	526.03		532.339	524.686	528.69
66	526.35		532.746	525.016	529.008
66.1	526.67		532.947	525.343	529.298
66.2	526.99		533.336	525.676	529.612
66.3	527.31		533.623	525.994	529.899
66.4	527.63		533.784	526.326	530.212
66.5	527.95		534.181	526.668	530.547
66.6	528.28		534.464	526.985	530.846
66.7	528.6		534.763	527.331	531.152
66.8	528.93		535.047	527.645	531.46
66.9	529.26		535.312	527.986	531.783
67	529.59		535.58	528.314	532.104
67.1	529.93		535.93	528.634	532.408
67.2	530.26		536.214	528.954	532.733
67.3	530.6		536.496	529.305	533.08
67.4	530.94		536.849	529.628	533.396
67.5	531.28		537.114	529.984	533.737
67.6	531.62		537.385	530.312	534.056
67.7	531.97		537.708	530.659	534.385
67.8	532.32		537.949	530.999	534.729
67.9	532.67		538.21	531.348	535.071
68	533.02		538.596	531.689	535.391
68.1	533.37		538.941	532.029	535.749
68.2	533.73		539.18	532.384	536.111
68.3	534.08		539.518	532.74	536.461
68.4	534.44		539.761	533.085	536.79
68.5	534.8		540.14	533.432	537.141
68.6	535.17		540.463	533.796	537.5
68.7	535.53		540.691	534.131	537.849
68.8	535.9		541.006	534.507	538.206
68.9	536.27		541.247	534.857	538.573
69	536.64		541.585	535.226	538.942
69.1	537.01		541.893	535.61	539.302
69.2	537.39		542.166	535.97	539.671
69.3	537.77		542.491	536.349	540.051
69.4	538.15		542.799	536.726	540.411
69.5	538.53		543.102	537.094	540.781
69.6	538.91		543.44	537.466	541.167
69.7	539.3		543.742	537.883	541.554
69.8	539.68		544.153	538.248	541.929
69.9	540.07		544.491	538.645	542.288
70	540.46		544.815	539.016	542.665
70.1	540.86		545.241	539.435	543.08
70.2	541.25		545.565	539.834	543.451
70.3	541.65		545.83	540.213	543.821
70.4	542.05		546.331	540.63	544.229
70.5	542.45		546.675	541.055	544.642
70.6	542.85		546.97	541.473	545.023
70.7	543.26		547.445	541.901	545.411
70.8	543.66		547.687	542.315	545.822
70.9	544.07		548.152	542.743	546.222
71	544.48		548.45	543.168	546.617
71.1	544.9		548.765	543.581	547.033
71.2	545.31		549.313	544.024	547.424
71.3	545.74		549.646	544.448	547.814
71.4	546.16		549.983	544.911	548.248
71.5	546.58		550.338	545.365	548.676
71.6	547.01		550.865	545.811	549.075
71.7	547.43		551.253	546.276	549.521
71.8	547.86		551.641	546.76	549.948
71.9	548.29		552.055	547.189	550.337
72	548.73		552.485	547.656	550.776
72.1	549.16		552.904	548.105	551.189
72.2	549.6		553.387	548.583	551.614
72.3	550.04		553.672	549.069	552.059
72.4	550.48		554.214	549.548	552.5
72.5	550.92		554.477	550.039	552.918
72.6	551.37		554.849	550.526	553.342
72.7	551.81		555.407	551.014	553.81
72.8	552.26		555.685	551.504	554.227
72.9	552.71		556.066	552.002	554.662
73	553.17		556.559	552.503	555.124
73.1	553.62		556.913	552.976	555.561
73.2	554.08		557.45	553.493	555.988
73.3	554.54		557.825	554.007	556.456
73.4	555		558.34	554.515	556.926
73.5	555.47		558.748	555.044	557.373
73.6	555.93		559.146	555.557	557.829
73.7	556.4		559.511	556.094	558.305
73.8	556.88		559.984	556.592	558.754
73.9	557.35		560.504	557.155	559.234
74	557.83		560.89	557.647	559.688
74.1	558.31		561.246	558.157	560.151
74.2	558.8		561.778	558.731	560.688
74.3	559.28		562.186	559.26	561.163
74.4	559.77		562.644	559.808	561.628
74.5	560.27		563.051	560.343	562.113
74.6	560.77		563.554	560.899	562.664
74.7	561.27		564.008	561.479	563.135
74.8	561.77		564.442	562.01	563.64
74.9	562.28		564.956	562.604	564.194
75	562.8		565.416	563.196	564.71
75.1	563.32		565.855	563.742	565.211
75.2	563.84		566.392	564.316	565.732
75.3	564.37		566.85	564.88	566.281
75.4	564.91		567.362	565.515	566.866
75.5	565.45		567.849	566.088	567.406
75.6	565.99		568.176	566.679	567.953
75.7	566.55		568.744	567.279	568.528
75.8	567.11		569.391	567.931	569.133
75.9	567.68		569.959	568.565	569.723
76	568.25		570.321	569.156	570.293
76.1	568.84		570.755	569.797	570.946
76.2	569.43		571.426	570.473	571.574
76.3	570.04		571.87	571.127	572.216
76.4	570.65		572.566	571.828	572.843
76.5	571.28		573.024	572.471	573.527
76.6	571.91		573.626	573.177	574.201
76.7	572.56		574.175	573.906	574.906
76.8	573.23		574.643	574.626	575.613
76.9	573.91		575.401	575.356	576.354
77	574.6		575.967	576.133	577.102
77.1	575.31		576.646	576.901	577.842
77.2	576.04		577.224	577.705	578.696
77.3	576.78		577.923	578.541	579.507
77.4	577.55		578.629	579.374	580.321
77.5	578.34		579.364	580.207	581.173
77.6	579.15		580.007	581.112	582.065
77.7	579.99		580.936	582.008	582.999
77.8	580.86		581.593	582.95	583.971
77.9	581.77		582.603	583.938	584.967
78	582.76		583.42	584.93	585.982
78.1	583.78		584.273	585.985	587.047
78.2	584.81		585.367	587.052	588.2
78.3	585.95		586.38	588.224	589.391
78.4	587.1		587.533	589.53	590.794
78.5	588.31		588.859	590.903	592.229
78.6	589.6		590.225	592.175	593.492
78.7	590.89		591.456	593.557	595.107
78.8	592.26		593.032	595.057	596.688
78.9	593.7		594.352	596.465	598.266
79	595.19		595.881	598.008	600.073
79.1	596.73		597.201	599.461	601.711
79.2	598.33		598.797	600.876	603.457
79.3	600.17		600.315	602.457	605.431
79.4	602.12		601.921	603.985	607.357
79.5	604.06		603.58	605.466	609.298
79.6	606.01		605.099	606.907	611.347
79.7	608		607.21	608.759	614.127
79.8	610.06		609.808	610.88	617.116
79.9	612.17		611.9	612.497	619.423
80	614.33		613.819	613.804	621.409
80.1	616.53		615.801	615.245	623.58
80.2	618.76		617.781	617.015	625.973
80.3	621.02		619.889	618.914	628.392
80.4	623.3		622.244	620.812	630.851
80.5	625.62		624.443	622.824	633.214
80.6	627.97		626.549	624.869	635.631
80.7	630.39		628.804	626.956	638.036
80.8	632.91		631.04	629.147	640.41
80.9	635.55		633.205	631.518	642.875
81	638.37		635.446	634.227	645.378
81.1	641.4		638.071	637.466	648.185
81.2	644.7		640.816	641.423	651.302
81.3	648.31		644.1	645.933	654.854
81.4	652.26		647.998	651.128	659.099
81.5	656.57		652.801	656.366	664.138
81.6	661.2		658.726	661.805	670.244
81.7	665.98		665.273	668.342	677.574
81.8	670.77		671.858	675.253	685.829
81.9	675.4		677.802	682.535	694.439
82	679.7		683.547	690.338	702.507
82.1	683.64		690.47	697.135	709.053
82.2	687.21		698.698	701.474	714.038
82.3	690.48		704.924	704.628	717.765
82.4	693.49		708.051	707.527	720.209
82.5	696.29		709.917	708.974	721.721
82.6	698.91		711.265	708.895	722.687
82.7	701.39		712.532	708.248	723.585
82.8	703.77		713.77	708.243	724.641
82.9	706.06		715.11	710.256	725.774
83	708.31		716.459	711.753	727.029
83.1	710.54		717.928	712.696	728.422
83.2	712.8		719.516	713.887	730.029
83.3	715.09		721.189	715.318	731.692
83.4	717.43		723.098	716.962	733.573
83.5	719.83		725.156	718.826	735.632
83.6	722.32		727.525	721.034	737.977
83.7	724.91		730.033	723.571	740.462
83.8	727.63		732.657	726.342	743.063
83.9	730.47		735.483	729.28	745.721
84	733.5		738.545	732.554	748.549
84.1	736.71		741.766	736.128	751.505
84.2	740.2		745.214	740.085	754.55
84.3	743.96		748.743	744.366	757.666
84.4	748.16		752.615	748.905	761.048
84.5	753.12		756.555	753.924	764.458
84.6	758.84		760.814	759.419	768.18
84.7	764.57		764.864	765.301	772.04
84.8	770.4		769.586	771.232	776.313
84.9	776.12		776.465	777.39	781.598
85	781.46		784.917	786.217	787.566
85.1	786.31		790.446	794.854	792.394
85.2	790.42		795.852	800.256	796.478
85.3	793.52		800.092	804.778	800.375
85.4	795.33		803.016	808.231	803.345
85.5	795.6		805.017	810.633	805.591
85.6	794.4		805.589	812.133	806.854
85.7	789.67		804.499	812.53	806.719
85.8	784.59		801.404	810.251	805.042
85.9	778.32		796.055	801.947	801.462
86	768.5		789.22	792.051	796.159
86.1	758.69		771.327	780.795	780.032
86.2	748.87		765.06	765.528	763.568
86.3	739.05		754.712	750.469	752.647
86.4	729.24		729.036	731.114	733.06
86.5	716.56		718.172	711.395	719.109
86.6	703.82		710.078	701.428	710.572
86.7	691.08		695.484	695.969	702.112
86.8	683.88		682.468	689.328	693.74
86.9	677.93		660.667	678.691	679.819
87	671.49		646.124	670.256	664.554
87.1	664.85		635.587	659.303	652.028
87.2	658.22		642.374	651.115	653.814
87.3	651.58		645.23	654.634	658.018
87.4	644.95		640.025	647.477	653.37
87.5	638.71		635.195	642.941	646.385
87.6	632.48		630.172	634.074	639.86
87.7	626.25		625.321	628.403	633.312
87.8	620.02		620.465	623.476	626.586
87.9	614.77		616.155	618.449	620.87
88	609.59		611.744	613.584	614.945
88.1	604.42		606.366	608.328	608.167
88.2	599.59		600.912	602.245	601.315
88.3	595.65		596.466	597.233	597.677
88.4	591.71		593.178	593.325	594.114
88.5	587.77		588.399	587.981	588.686
88.6	584.36		584.229	582.741	584.289
88.7	581.24		581.014	579.904	582.53
88.8	578.12		579.146	577.776	580.022
88.9	575		575.552	574.024	575.961
89	573.15		572.615	570.825	573.455
89.1	571.3		571.114	568.925	571.65
89.2	569.44		568.984	566.625	568.969
89.3	567.59		566.245	563.425	565.85
89.4	565.73		564.931	562.79	566.081
89.5	563.88		566.619	563.687	566.232
89.6	562.03		565.313	562.606	564.298
89.7	560.41		563.846	560.603	562.436
89.8	558.89		562.438	558.592	560.541
89.9	557.37		560.104	556.646	558.694
90	555.84		558.227	554.654	556.862
90.1	554.32		556.606	553.139	555.636
90.2	552.79		555.827	552.096	554.611
90.3	551.27		554.749	550.834	553.217
90.4	549.91		553.369	549.253	551.669
90.5	548.74		551.969	547.632	550.152
90.6	547.57		550.5	546.023	548.627
90.7	546.4		548.838	544.447	547.117
90.8	545.23		547.434	543.192	546.071
90.9	544.07		546.731	542.529	545.526
91	542.9		546.249	541.813	544.694
91.1	541.73		545.351	540.76	543.568
91.2	540.56		544.313	539.603	542.444
91.3	539.39		543.186	538.468	541.357
91.4	538.22		541.939	537.388	540.261
91.5	537.06		540.684	536.24	539.127
91.6	535.89		539.562	535.112	538.033
91.7	534.72		538.551	534.004	536.938
91.8	533.55		537.465	532.899	535.849
91.9	532.47		536.542	531.8	534.791
92	531.39		535.571	530.702	533.717
92.1	530.31		534.549	529.573	532.63
92.2	529.23		533.642	528.444	531.557
92.3	528.15		532.771	527.453	530.709
92.4	527.07		531.982	526.557	529.867
92.5	525.99		531.302	525.519	528.9
92.6	524.92		530.445	524.432	527.933
92.7	523.84		529.553	523.339	526.953
92.8	522.76		528.604	522.236	525.984
92.9	521.68		527.539	521.131	525.014
93	521		526.392	520.014	524.059
93.1	520.46		525.185	518.899	523.087
93.2	519.92		524.19	517.76	522.093
93.3	519.39		523.458	516.658	521.105
93.4	518.89		523.189	516.289	520.985
93.5	518.39		523.388	516.565	521.256
93.6	517.89		523.982	516.491	520.999
93.7	517.39		524.771	516.05	520.518
93.8	516.89		524.671	515.604	520.122
93.9	516.39		523.898	515.209	519.702
94	515.89		522.964	514.748	519.23
94.1	515.39		522.338	514.252	518.771
94.2	514.89		521.692	513.752	518.298
94.3	514.39		521.145	513.245	517.812
94.4	513.89		520.658	512.745	517.334
94.5	513.38		520.121	512.24	516.852
94.6	512.88		519.619	511.742	516.352
94.7	512.38		519.262	511.253	515.861
94.8	511.89		518.762	510.754	515.37
94.9	511.41		518.381	510.232	514.851
95	510.93		517.849	509.738	514.363
95.1	510.44		517.272	509.246	513.882
95.2	509.97		516.814	508.787	513.4
95.3	509.49		516.166	508.335	512.947
95.4	509.01		515.67	507.882	512.477
95.5	508.54		515.276	507.385	511.965
95.6	508.06		514.735	506.914	511.5
95.7	507.59		514.192	506.483	511.018
95.8	507.13		513.743	506.003	510.513
95.9	506.66		513.221	505.532	510.026
96	506.19		512.751	505.082	509.541
96.1	505.73		512.367	504.603	509.038
96.2	505.27		511.797	504.141	508.6
96.3	504.81		511.357	503.709	508.1
96.4	504.35		510.859	503.23	507.602
96.5	503.89		510.522	502.779	507.132
96.6	503.44		510.021	502.338	506.653
96.7	502.99		509.526	501.878	506.172
96.8	502.54		509.114	501.437	505.671
96.9	502.09		508.616	500.979	505.195
97	501.64		508.165	500.542	504.727
97.1	501.2		507.703	500.118	504.265
97.2	500.75		507.279	499.663	503.796
97.3	500.31		506.915	499.218	503.315
97.4	499.87		506.534	498.756	502.831
97.5	499.43		506.081	498.331	502.378
97.6	499		505.715	497.887	501.905
97.7	498.56		505.38	497.464	501.429
97.8	498.13		504.944	497.032	500.98
97.9	497.7		504.533	496.6	500.51
98	497.27		504.083	496.172	500.068
98.1	496.85		503.65	495.735	499.609
98.2	496.42		503.262	495.297	499.154
98.3	496		502.875	494.895	498.719
98.4	495.58		502.427	494.465	498.265
98.5	495.16		502.063	494.062	497.842
98.6	494.74		501.62	493.632	497.391
98.7	494.33		501.291	493.211	496.951
98.8	493.91		500.921	492.796	496.536
98.9	493.5		500.496	492.374	496.106
99	493.09		500.1	491.941	495.66
99.1	492.68		499.685	491.532	495.247
99.2	492.28		499.345	491.117	494.822
99.3	491.87		498.9	490.699	494.402
99.4	491.47		498.518	490.276	494.004
99.5	491.07		498.009	489.895	493.581
99.6	490.67		497.606	489.479	493.179
99.7	490.28		497.181	489.082	492.774
99.8	489.88		496.693	488.656	492.35
99.9	489.49		496.217	488.269	491.969
100	489.1		495.753	487.857	491.563
100.1	488.71		495.359	487.461	491.171
100.2	488.32		494.871	487.064	490.781
100.3	487.93		494.431	486.645	490.382
100.4	487.55		494.037	486.24	489.993
100.5	487.17		493.631	485.859	489.612
100.6	486.78		493.165	485.45	489.217
100.7	486.4		492.708	485.052	488.825
100.8	486.01		492.295	484.651	488.445
100.9	485.63		491.922	484.28	488.082
101	485.24		491.567	483.879	487.679
101.1	484.86		491.082	483.467	487.296
101.2	484.48		490.742	483.085	486.905
101.3	484.1		490.344	482.691	486.512
101.4	483.72		489.86	482.277	486.124
101.5	483.34		489.456	481.888	485.738
101.6	482.97		489.092	481.506	485.369
101.7	482.59		488.664	481.133	484.981
101.8	482.22		488.279	480.734	484.603
101.9	481.85		487.894	480.338	484.212
102	481.48		487.549	479.981	483.844
102.1	481.11		487.073	479.602	483.478
102.2	480.74		486.758	479.227	483.082
102.3	480.38		486.387	478.882	482.723
102.4	480.01		486.033	478.507	482.353
102.5	479.65		485.634	478.147	481.973
102.6	479.28		485.295	477.776	481.594
102.7	478.92		484.883	477.436	481.236
102.8	478.56		484.52	477.084	480.848
102.9	478.2		484.102	476.715	480.479
103	477.84		483.795	476.366	480.094
103.1	477.49		483.366	476.025	479.722
103.2	477.13		483	475.678	479.359
103.3	476.78		482.609	475.339	478.988
103.4	476.43		482.264	474.993	478.621
103.5	476.08		481.954	474.677	478.265
103.6	475.73		481.599	474.329	477.899
103.7	475.38		481.221	473.999	477.529
103.8	475.03		480.905	473.679	477.184
103.9	474.68		480.531	473.342	476.824
104	474.34		480.212	473.008	476.447
104.1	473.99		479.873	472.666	476.077
104.2	473.65		479.433	472.334	475.705
104.3	473.31		479.087	472.013	475.353
104.4	472.97		478.739	471.698	474.991
104.5	472.63		478.332	471.358	474.632
104.6	472.3		477.971	471.022	474.282
104.7	471.96		477.601	470.712	473.938
104.8	471.62		477.216	470.385	473.574
104.9	471.29		476.907	470.059	473.234
105	470.96		476.549	469.757	472.896
105.1	470.63		476.144	469.431	472.55
105.2	470.3		475.755	469.099	472.179
105.3	469.97		475.445	468.789	471.842
105.4	469.64		475.059	468.46	471.5
105.5	469.32		474.759	468.159	471.158
105.6	468.99		474.368	467.814	470.819
105.7	468.67		474.061	467.497	470.471
105.8	468.35		473.726	467.17	470.133
105.9	468.03		473.428	466.858	469.809
106	467.71		473.013	466.553	469.486
106.1	467.39		472.722	466.22	469.15
106.2	467.07		472.399	465.905	468.847
106.3	466.76		472.089	465.589	468.498
106.4	466.44		471.837	465.276	468.173
106.5	466.11		471.445	464.936	467.849
106.6	465.79		471.11	464.614	467.528
106.7	465.47		470.813	464.333	467.225
106.8	465.15		470.561	464.012	466.909
106.9	464.82		470.236	463.65	466.549
107	464.5		469.914	463.319	466.224
107.1	464.18		469.651	462.997	465.899
107.2	463.86		469.312	462.673	465.6
107.3	463.55		468.964	462.328	465.242
107.4	463.23		468.639	461.977	464.916
107.5	462.91		468.387	461.672	464.61
107.6	462.6		468.017	461.348	464.311
107.7	462.28		467.703	461.022	463.999
107.8	461.97		467.428	460.716	463.694
107.9	461.66		467.066	460.373	463.35
108	461.35		466.909	460.053	463.066
108.1	461.04		466.542	459.748	462.757
108.2	460.73		466.281	459.419	462.455
108.3	460.42		466.011	459.102	462.152
108.4	460.11		465.673	458.801	461.86
108.5	459.8		465.367	458.463	461.545
108.6	459.49		465.108	458.158	461.244
108.7	459.19		464.734	457.829	460.947
108.8	458.88		464.47	457.509	460.636
108.9	458.58		464.184	457.194	460.339
109	458.28		463.895	456.869	460.024
109.1	457.98		463.52	456.577	459.753
109.2	457.67		463.304	456.257	459.455
109.3	457.37		463.045	455.947	459.151
109.4	457.07		462.741	455.65	458.868
109.5	456.78		462.447	455.325	458.586
109.6	456.48		462.127	455.015	458.288
109.7	456.18		461.84	454.707	457.969
109.8	455.89		461.528	454.415	457.691
109.9	455.59		461.257	454.102	457.433
110	455.3		460.957	453.818	457.138
110.1	455		460.626	453.485	456.846
110.2	454.71		460.306	453.198	456.55
110.3	454.42		460.095	452.906	456.277
110.4	454.13		459.784	452.602	455.981
110.5	453.84		459.477	452.29	455.693
110.6	453.55		459.161	451.999	455.408
110.7	453.26		458.858	451.715	455.137
110.8	452.97		458.612	451.431	454.87
110.9	452.69		458.315	451.121	454.564
111	452.4		457.976	450.83	454.277
111.1	452.12		457.816	450.534	454.002
111.2	451.83		457.509	450.252	453.704
111.3	451.55		457.19	449.957	453.437
111.4	451.27		456.924	449.663	453.162
111.5	450.99		456.621	449.381	452.871
111.6	450.71		456.284	449.098	452.599
111.7	450.42		456.062	448.804	452.323
111.8	450.13		455.734	448.52	452.059
111.9	449.84		455.41	448.252	451.763
112	449.56		455.181	447.966	451.494
112.1	449.27		454.856	447.67	451.195
112.2	448.98		454.591	447.342	450.885
112.3	448.69		454.238	447.04	450.583
112.4	448.41		454.016	446.768	450.323
112.5	448.12		453.682	446.479	450.044
112.6	447.84		453.41	446.157	449.73
112.7	447.55		453.06	445.873	449.449
112.8	447.27		452.798	445.577	449.17
112.9	446.99		452.472	445.292	448.875
113	446.71		452.229	445.005	448.604
113.1	446.42		451.87	444.707	448.313
113.2	446.14		451.615	444.415	447.991
113.3	445.86		451.361	444.135	447.745
113.4	445.58		451.033	443.846	447.457
113.5	445.3		450.738	443.562	447.165
113.6	445.02		450.406	443.251	446.876
113.7	444.74		450.173	442.967	446.609
113.8	444.46		449.908	442.697	446.307
113.9	444.18		449.582	442.39	446.042
114	443.91		449.31	442.101	445.751
114.1	443.63		448.949	441.811	445.452
114.2	443.35		448.706	441.541	445.171
114.3	443.08		448.444	441.246	444.904
114.4	442.8		448.114	440.974	444.616
114.5	442.52		447.899	440.669	444.351
114.6	442.25		447.611	440.373	444.04
114.7	441.98		447.277	440.098	443.769
114.8	441.7		447.027	439.812	443.5
114.9	441.43		446.77	439.506	443.178
115	441.16		446.542	439.245	442.918
115.1	440.88		446.176	438.953	442.657
115.2	440.61		445.903	438.666	442.366
115.3	440.34		445.671	438.381	442.088
115.4	440.07		445.44	438.117	441.835
115.5	439.8		445.156	437.817	441.535
115.6	439.53		444.922	437.524	441.249
115.7	439.26		444.669	437.267	440.984
115.8	438.99		444.4	436.999	440.709
115.9	438.72		444.078	436.724	440.436
116	438.46		443.802	436.424	440.169
116.1	438.19		443.542	436.151	439.889
116.2	437.92		443.297	435.88	439.626
116.3	437.66		442.993	435.581	439.348
116.4	437.39		442.74	435.332	439.091
116.5	437.13		442.46	435.036	438.814
116.6	436.86		442.217	434.753	438.548
116.7	436.6		441.976	434.48	438.265
116.8	436.33		441.63	434.216	438.029
116.9	436.07		441.384	433.926	437.738
117	435.8		441.177	433.665	437.479
117.1	435.53		440.909	433.392	437.196
117.2	435.27		440.648	433.116	436.961
117.3	435		440.409	432.854	436.671
117.4	434.74		440.061	432.576	436.424
117.5	434.47		439.82	432.292	436.121
117.6	434.21		439.567	432.018	435.87
117.7	433.94		439.326	431.744	435.614
117.8	433.68		439.086	431.473	435.353
117.9	433.42		438.801	431.203	435.087
118	433.15		438.556	430.938	434.817
118.1	432.89		438.218	430.663	434.581
118.2	432.63		437.984	430.389	434.297
118.3	432.36		437.75	430.125	434.042
118.4	432.1		437.476	429.852	433.793
118.5	431.84		437.212	429.585	433.503
118.6	431.58		436.995	429.321	433.273
118.7	431.32		436.714	429.034	433.005
118.8	431.06		436.408	428.759	432.734
118.9	430.8		436.166	428.515	432.503
119	430.54		435.888	428.249	432.233
119.1	430.28		435.674	427.984	431.993
119.2	430.02		435.404	427.731	431.741
119.3	429.76		435.2	427.466	431.476
119.4	429.5		434.937	427.204	431.228
119.5	429.25		434.7	426.928	430.976
119.6	428.99		434.436	426.671	430.717
119.7	428.73		434.144	426.404	430.468
119.8	428.47		433.889	426.141	430.215
119.9	428.22		433.653	425.893	429.974
120	427.96		433.385	425.638	429.741
